# Supplementary material for: Transcript analyses reveal a comprehensive role of abscisic acid in modulating fruit ripening in Chinese jujube
Source: BMC Plant Biol. 2019 May 8;19:189. doi: 10.1186/s12870-019-1802-2 (PMC6505321; doi:10.1186/s12870-019-1802-2)
Supplement: Supplementary file 1 — Statistic information of RNA-seq data. (XLSX 11 kb) [file 12870_2019_1802_MOESM1_ESM.xlsx]

## Sheet: Sheet1
Additional file 1 Statistic information of RNA-seq data
Sample name	Raw reads	Raw bases (Gb)	Clean reads	Clean bases (Gb)	Error rate (%)	Q20 (%)	Q30 (%)	GC content (%)
d1CK2_1	23558694	3.53	23315142	3.5	0.03	95.06	88.71	43.47
d1CK2_2	23558694	3.53	23315142	3.5	0.05	91.96	83.08	43.56
d1CK3_1	22638226	3.4	22424978	3.36	0.03	94.96	88.5	43.42
d1CK3_2	22638226	3.4	22424978	3.36	0.06	91.43	82.11	43.52
d1ABA2_1	22993916	3.45	22712969	3.41	0.03	95	88.62	43.34
d1ABA2_2	22993916	3.45	22712969	3.41	0.05	91.72	82.6	43.42
d1ABA3_1	23241960	3.49	22967141	3.45	0.03	95.05	88.69	43.38
d1ABA3_2	23241960	3.49	22967141	3.45	0.05	91.77	82.74	43.48
d1NDGA1_1	24211213	3.63	23899949	3.58	0.03	95.07	88.72	43.62
d1NDGA1_2	24211213	3.63	23899949	3.58	0.05	92.11	83.36	43.71
d1NDGA2_1	20925760	3.13	20665160	3.1	0.03	95.01	88.61	43.66
d1NDGA2_2	20925760	3.13	20665160	3.1	0.05	92.08	83.27	43.76
Average	2.29283e+07	3.43833	2.26642e+07	3.4	0.0408333	93.435	85.7508	43.5283
Total	275139538	41.26	271970678	40.8	-
Note: Sample name_1 reprensented the left-reads, Sample name_2 reprensented the right-reads.
