# Supplementary material for: Transcript analyses reveal a comprehensive role of abscisic acid in modulating fruit ripening in Chinese jujube
Source: BMC Plant Biol. 2019 May 8;19:189. doi: 10.1186/s12870-019-1802-2 (PMC6505321; doi:10.1186/s12870-019-1802-2)
Supplement: Supplementary file 2 — Statistic information of mapping data. (XLSX 11 kb) [file 12870_2019_1802_MOESM2_ESM.xlsx]

## Sheet: Sheet1
Additional file 2 Statistic information of mapping data
Sample name	Total reads	Total mapped	Multiple mapped	Uniquely mapped	Read-1	Read-2	Reads map to '+'	Reads map to '-'	Non-splice reads	Splice reads
d1CK2	46630284	41712549 (89.45%)	929329 (1.99%)	40783220 (87.46%)	20802975 (44.61%)	19980245 (42.85%)	20340241 (43.62%)	20442979 (43.84%)	23595475 (50.6%)	17187745 (36.86%)
d1CK3	44849956	39950508 (89.08%)	906815 (2.02%)	39043693 (87.05%)	19965767 (44.52%)	19077926 (42.54%)	19465405 (43.4%)	19578288 (43.65%)	22849727 (50.95%)	16193966 (36.11%)
d1ABA2	45425938	40604188 (89.39%)	903332 (1.99%)	39700856 (87.4%)	20263550 (44.61%)	19437306 (42.79%)	19778123 (43.54%)	19922733 (43.86%)	23451728 (51.63%)	16249128 (35.77%)
d1ABA3	45934282	41044343 (89.35%)	911353 (1.98%)	40132990 (87.37%)	20492175 (44.61%)	19640815 (42.76%)	19995590 (43.53%)	20137400 (43.84%)	23571319 (51.32%)	16561671 (36.06%)
d1NDGA1	47799898	42810418 (89.56%)	947607 (1.98%)	41862811 (87.58%)	21340550 (44.65%)	20522261 (42.93%)	20863543 (43.65%)	20999268 (43.93%)	24401412 (51.05%)	17461399 (36.53%)
d1NDGA2	41330320	37033976 (89.6%)	804183 (1.95%)	36229793 (87.66%)	18460249 (44.67%)	17769544 (42.99%)	18063563 (43.71%)	18166230 (43.95%)	20878217 (50.52%)	15351576 (37.14%)
