# Supplementary material for: Transcript analyses reveal a comprehensive role of abscisic acid in modulating fruit ripening in Chinese jujube
Source: BMC Plant Biol. 2019 May 8;19:189. doi: 10.1186/s12870-019-1802-2 (PMC6505321; doi:10.1186/s12870-019-1802-2)
Supplement: Supplementary file 3 — GO enrichment for DEGs at DAT1. (XLSX 17 kb) [file 12870_2019_1802_MOESM3_ESM.xlsx]

## Sheet: Sheet1
Additional file 3 GO enrichment for DEGs at DAT1
GO ID (level1)	GO Term (level1)	GO ID (level2)	GO Term (level2)	Gene Number(out)	Gene List (out)
CK vs ABA
GO:0008150	Biological Process	GO:0000003	reproduction	14	Zj.jz040731042;Zj.jz020529001;Zj.jz042427012;Zj.jz027813022;Zj.jz006993032;Zj.jz026761040;Zj.jz004979112;Zj.jz014397017;Zj.jz027813025;Zj.jz040869007;Zj.jz004177006;Zj.jz025819299;Zj.jz034557117;Zj.jz017079274
GO:0008150	Biological Process	GO:0002376	immune system process	7	Zj.jz034597002;Zj.jz017087148;Zj.jz010621037;Zj.jz017567010;Zj.jz006119022;Zj.jz027813025;Zj.jz001403019
GO:0008150	Biological Process	GO:0008152	metabolic process	44	Zj.jz021445034;Zj.jz020529001;Zj.jz020529073;Zj.jz028347125;Zj.jz022619056;Zj.jz029347001;Zj.jz006119168;Zj.jz001627008;Zj.jz026761033;Zj.jz044187039;Zj.jz004177006;Zj.jz027813022;Zj.jz042945004;Zj.jz040731042;Zj.jz219892001;Zj.jz023027079;Zj.jz034557117;Zj.jz010873007;Zj.jz044849051;Zj.jz028347025;Zj.jz008511086;Zj.jz034893002;Zj.jz037039023;Zj.jz017079189;Zj.jz018471133;Zj.jz007373160;Zj.jz0008…
GO:0008150	Biological Process	GO:0009987	cellular process	65	Zj.jz020529073;Zj.jz040731042;Zj.jz028347125;Zj.jz037921011;Zj.jz029347001;Zj.jz006119168;Zj.jz017079235;Zj.jz028347007;Zj.jz000419049;Zj.jz001627008;Zj.jz042613012;Zj.jz026761033;Zj.jz020529001;Zj.jz042427012;Zj.jz027813022;Zj.jz044187039;Zj.jz004177006;Zj.jz036113016;Zj.jz044739008;Zj.jz042945004;Zj.jz040641064;Zj.jz219892001;Zj.jz023027079;Zj.jz034557117;Zj.jz038989021;Zj.jz008511086;Zj.jz0248…
GO:0008150	Biological Process	GO:0022414	reproductive process	14	Zj.jz040731042;Zj.jz020529001;Zj.jz042427012;Zj.jz027813022;Zj.jz006993032;Zj.jz026761040;Zj.jz004979112;Zj.jz014397017;Zj.jz027813025;Zj.jz040869007;Zj.jz004177006;Zj.jz025819299;Zj.jz034557117;Zj.jz017079274
GO:0008150	Biological Process	GO:0023052	signaling	4	Zj.jz037921011;Zj.jz044841009;Zj.jz041667042;Zj.jz041065023
GO:0008150	Biological Process	GO:0032501	multicellular organismal process	26	Zj.jz002027125;Zj.jz040731042;Zj.jz028347125;Zj.jz043973013;Zj.jz043973012;Zj.jz010873007;Zj.jz004541117;Zj.jz020529001;Zj.jz042427012;Zj.jz027813022;Zj.jz006993032;Zj.jz030665005;Zj.jz040641064;Zj.jz026761040;Zj.jz018471133;Zj.jz025819299;Zj.jz042945004;Zj.jz027813025;Zj.jz028857070;Zj.jz044841009;Zj.jz004979112;Zj.jz014397017;Zj.jz040869007;Zj.jz004177006;Zj.jz034557117;Zj.jz017079274
GO:0008150	Biological Process	GO:0032502	developmental process	32	Zj.jz002027125;Zj.jz040731042;Zj.jz028347125;Zj.jz043973013;Zj.jz043973012;Zj.jz010873007;Zj.jz004541117;Zj.jz020529001;Zj.jz042427012;Zj.jz027813022;Zj.jz006993032;Zj.jz008869105;Zj.jz030665005;Zj.jz040641064;Zj.jz024825015;Zj.jz041065023;Zj.jz006119030;Zj.jz018471133;Zj.jz025819299;Zj.jz042945004;Zj.jz027813025;Zj.jz028857070;Zj.jz044841009;Zj.jz010465006;Zj.jz004979112;Zj.jz014397017;Zj.jz0429…
GO:0008150	Biological Process	GO:0040007	growth	7	Zj.jz020529001;Zj.jz042427012;Zj.jz027813022;Zj.jz018471133;Zj.jz024825015;Zj.jz041065023;Zj.jz006119030
GO:0008150	Biological Process	GO:0044699	single-organism process	62	Zj.jz008511104;Zj.jz002027125;Zj.jz021445034;Zj.jz020529001;Zj.jz020529073;Zj.jz040731042;Zj.jz037921011;Zj.jz028347125;Zj.jz029347001;Zj.jz043973013;Zj.jz043973012;Zj.jz010873007;Zj.jz004541117;Zj.jz001627008;Zj.jz042427012;Zj.jz027813022;Zj.jz044187039;Zj.jz004177006;Zj.jz006993032;Zj.jz042945004;Zj.jz010621037;Zj.jz030665005;Zj.jz040641064;Zj.jz026761040;Zj.jz219892001;Zj.jz024825015;Zj.jz0410…
GO:0008150	Biological Process	GO:0048511	rhythmic process	1	Zj.jz042613012
GO:0008150	Biological Process	GO:0050896	response to stimulus	65	Zj.jz010873007;Zj.jz002027125;Zj.jz007373215;Zj.jz018471133;Zj.jz008511104;Zj.jz037921011;Zj.jz034597002;Zj.jz006119022;Zj.jz020529001;Zj.jz017087148;Zj.jz017079235;Zj.jz043973013;Zj.jz043973012;Zj.jz041763113;Zj.jz040731039;Zj.jz025819299;Zj.jz006545024;Zj.jz022619056;Zj.jz027813025;Zj.jz028347007;Zj.jz006119168;Zj.jz021445034;Zj.jz004541117;Zj.jz008511086;Zj.jz038989021;Zj.jz034129113;Zj.jz0064…
GO:0008150	Biological Process	GO:0051179	localization	11	Zj.jz008511104;Zj.jz000419049;Zj.jz042613012;Zj.jz010621037;Zj.jz025819299;Zj.jz030193007;Zj.jz030193010;Zj.jz028857070;Zj.jz008869105;Zj.jz219298001;Zj.jz037921140
GO:0008150	Biological Process	GO:0051704	multi-organism process	24	Zj.jz006545024;Zj.jz022619056;Zj.jz027813025;Zj.jz034597002;Zj.jz017087148;Zj.jz010621037;Zj.jz026761040;Zj.jz017567010;Zj.jz006119022;Zj.jz010873007;Zj.jz001403019;Zj.jz037039023;Zj.jz025819299;Zj.jz036321133;Zj.jz008511104;Zj.jz021445246;Zj.jz038541007;Zj.jz041065058;Zj.jz004541117;Zj.jz018471133;Zj.jz034597028;Zj.jz019227019;Zj.jz036411013;Zj.jz024217005
GO:0008150	Biological Process	GO:0065007	biological regulation	22	Zj.jz042613012;Zj.jz018471133;Zj.jz024217005;Zj.jz037921011;Zj.jz044187039;Zj.jz040731042;Zj.jz008511104;Zj.jz001627008;Zj.jz030665005;Zj.jz006993032;Zj.jz001403019;Zj.jz007373215;Zj.jz028347125;Zj.jz044841009;Zj.jz041667042;Zj.jz041065023;Zj.jz010621037;Zj.jz028857070;Zj.jz008869105;Zj.jz025819299;Zj.jz007429027;Zj.jz001627166
GO:0008150	Biological Process	GO:0071840	cellular component organization or biogenesis	24	Zj.jz028347007;Zj.jz000419049;Zj.jz001627008;Zj.jz042613012;Zj.jz020529001;Zj.jz042427012;Zj.jz027813022;Zj.jz036113016;Zj.jz044739008;Zj.jz040641064;Zj.jz023027079;Zj.jz034557117;Zj.jz024825015;Zj.jz041065023;Zj.jz006119030;Zj.jz010621037;Zj.jz004979107;Zj.jz014397017;Zj.jz038707082;Zj.jz000799071;Zj.jz001627155;Zj.jz015531016;Zj.jz040731042;Zj.jz044781101
GO:0003674	Molecular Function	GO:0003824	catalytic activity	53	Zj.jz044849051;Zj.jz028347025;Zj.jz002027125;Zj.jz027813022;Zj.jz038541007;Zj.jz019227019;Zj.jz041429073;Zj.jz037921117;Zj.jz010873007;Zj.jz007373215;Zj.jz008869105;Zj.jz000419049;Zj.jz041763113;Zj.jz031261061;Zj.jz027813025;Zj.jz037921054;Zj.jz219892001;Zj.jz044023003;Zj.jz034893002;Zj.jz021445034;Zj.jz021445246;Zj.jz028347007;Zj.jz044781063;Zj.jz041429114;Zj.jz040573008;Zj.jz008005198;Zj.jz0426…
GO:0003674	Molecular Function	GO:0004871	signal transducer activity	2	Zj.jz042613012;Zj.jz037921011
GO:0003674	Molecular Function	GO:0005215	transporter activity	8	Zj.jz037921140;Zj.jz219298001;Zj.jz028857070;Zj.jz044739008;Zj.jz010621037;Zj.jz008511104;Zj.jz030193007;Zj.jz030193010
GO:0003674	Molecular Function	GO:0005488	binding	40	Zj.jz039715087;Zj.jz008511086;Zj.jz003179018;Zj.jz025819299;Zj.jz000565096;Zj.jz004541117;Zj.jz026761033;Zj.jz028857021;Zj.jz000799071;Zj.jz004979107;Zj.jz000419049;Zj.jz044781063;Zj.jz041429114;Zj.jz028347007;Zj.jz008215026;Zj.jz021445246;Zj.jz042613012;Zj.jz001627008;Zj.jz008005103;Zj.jz042945004;Zj.jz044739008;Zj.jz023027079;Zj.jz002027125;Zj.jz037921011;Zj.jz006119168;Zj.jz041065058;Zj.jz0441…
GO:0003674	Molecular Function	GO:0016209	antioxidant activity	1	Zj.jz020529001
GO:0003674	Molecular Function	GO:0060089	molecular transducer activity	1	Zj.jz042613012
GO:0003674	Molecular Function	GO:0098772	molecular function regulator	2	Zj.jz004541117;Zj.jz036411013
GO:0005575	Cellular Component	GO:0005576	extracellular region	17	Zj.jz006545024;Zj.jz044781063;Zj.jz041429114;Zj.jz024825015;Zj.jz028561031;Zj.jz026283017;Zj.jz028347007;Zj.jz034949014;Zj.jz038541007;Zj.jz021445034;Zj.jz004541117;Zj.jz001627008;Zj.jz044273026;Zj.jz019227019;Zj.jz008005198;Zj.jz036767001;Zj.jz034129113
GO:0005575	Cellular Component	GO:0005623	cell	110	Zj.jz002027125;Zj.jz038651007;Zj.jz041065058;Zj.jz040731039;Zj.jz001627008;Zj.jz019439017;Zj.jz003179018;Zj.jz042921095;Zj.jz038989021;Zj.jz040573008;Zj.jz041065115;Zj.jz008511139;Zj.jz023027079;Zj.jz038541007;Zj.jz021445034;Zj.jz004541117;Zj.jz004177006;Zj.jz008511086;Zj.jz034597028;Zj.jz019227019;Zj.jz008005103;Zj.jz025819299;Zj.jz001403004;Zj.jz017087013;Zj.jz028347007;Zj.jz015531016;Zj.jz0061…
GO:0005575	Cellular Component	GO:0009295	nucleoid	1	Zj.jz017087013
GO:0005575	Cellular Component	GO:0016020	membrane	47	Zj.jz023027079;Zj.jz028347007;Zj.jz015531016;Zj.jz006119168;Zj.jz038651007;Zj.jz041065058;Zj.jz040731039;Zj.jz004541117;Zj.jz019439017;Zj.jz003179018;Zj.jz034597028;Zj.jz008005103;Zj.jz041121012;Zj.jz040573008;Zj.jz041065115;Zj.jz025819299;Zj.jz034129113;Zj.jz008511139;Zj.jz008511133;Zj.jz024217005;Zj.jz044739008;Zj.jz038707082;Zj.jz008215026;Zj.jz038651085;Zj.jz010643028;Zj.jz043649021;Zj.jz0106…
GO:0005575	Cellular Component	GO:0030054	cell junction	11	Zj.jz028561031;Zj.jz021445246;Zj.jz037921140;Zj.jz034949014;Zj.jz024825015;Zj.jz007373217;Zj.jz004979116;Zj.jz043147030;Zj.jz003989050;Zj.jz016733039;Zj.jz000799115
GO:0005575	Cellular Component	GO:0031974	membrane-enclosed lumen	2	Zj.jz021445246;Zj.jz036321114
GO:0005575	Cellular Component	GO:0032991	macromolecular complex	4	Zj.jz001403004;Zj.jz006119168;Zj.jz008005103;Zj.jz006473027
GO:0005575	Cellular Component	GO:0043226	organelle	87	Zj.jz002027125;Zj.jz038651007;Zj.jz041065058;Zj.jz040731039;Zj.jz001627008;Zj.jz019439017;Zj.jz003179018;Zj.jz042921095;Zj.jz038989021;Zj.jz040573008;Zj.jz041065115;Zj.jz008511139;Zj.jz017087013;Zj.jz023027079;Zj.jz028347007;Zj.jz015531016;Zj.jz006119168;Zj.jz004541117;Zj.jz034597028;Zj.jz008005103;Zj.jz041121012;Zj.jz025819299;Zj.jz034129113;Zj.jz004979107;Zj.jz021445111;Zj.jz038541007;Zj.jz0214…
GO:0005575	Cellular Component	GO:0044421	extracellular region part	3	Zj.jz006545024;Zj.jz044781063;Zj.jz041429114
GO:0005575	Cellular Component	GO:0044422	organelle part	47	Zj.jz002027125;Zj.jz038651007;Zj.jz041065058;Zj.jz040731039;Zj.jz001627008;Zj.jz019439017;Zj.jz003179018;Zj.jz042921095;Zj.jz038989021;Zj.jz040573008;Zj.jz041065115;Zj.jz008511139;Zj.jz017087013;Zj.jz023027079;Zj.jz028347007;Zj.jz015531016;Zj.jz006119168;Zj.jz004541117;Zj.jz034597028;Zj.jz008005103;Zj.jz041121012;Zj.jz025819299;Zj.jz034129113;Zj.jz004979107;Zj.jz021445111;Zj.jz038541007;Zj.jz0214…
GO:0005575	Cellular Component	GO:0044425	membrane part	4	Zj.jz008511133;Zj.jz044739008;Zj.jz006119168;Zj.jz042613012
GO:0005575	Cellular Component	GO:0044464	cell part	110	Zj.jz002027125;Zj.jz038651007;Zj.jz041065058;Zj.jz040731039;Zj.jz001627008;Zj.jz019439017;Zj.jz003179018;Zj.jz042921095;Zj.jz038989021;Zj.jz040573008;Zj.jz041065115;Zj.jz008511139;Zj.jz023027079;Zj.jz038541007;Zj.jz021445034;Zj.jz004541117;Zj.jz004177006;Zj.jz008511086;Zj.jz034597028;Zj.jz019227019;Zj.jz008005103;Zj.jz025819299;Zj.jz001403004;Zj.jz017087013;Zj.jz028347007;Zj.jz015531016;Zj.jz0061…
GO:0005575	Cellular Component	GO:0055044	symplast	11	Zj.jz028561031;Zj.jz021445246;Zj.jz037921140;Zj.jz034949014;Zj.jz024825015;Zj.jz007373217;Zj.jz004979116;Zj.jz043147030;Zj.jz003989050;Zj.jz016733039;Zj.jz000799115
CK vs NDGA
GO:0008150	Biological Process	GO:0000003	reproduction	12	Zj.jz025457107;Zj.jz017079050;Zj.jz002113033;Zj.jz032655012;Zj.jz039269042;Zj.jz016347030;Zj.jz044759058;Zj.jz025457023;Zj.jz043523024;Zj.jz014531020;Zj.jz044589026;Zj.jz008511039
GO:0008150	Biological Process	GO:0002376	immune system process	1	Zj.jz010621037
GO:0008150	Biological Process	GO:0008152	metabolic process	31	Zj.jz037921254;Zj.jz044285044;Zj.jz028999030;Zj.jz017079050;Zj.jz028347125;Zj.jz036649008;Zj.jz041429120;Zj.jz014121059;Zj.jz041523078;Zj.jz017079038;Zj.jz010873008;Zj.jz000817026;Zj.jz028857018;Zj.jz037039020;Zj.jz012181027;Zj.jz017079029;Zj.jz037039169;Zj.jz010621037;Zj.jz008869032;Zj.jz039269051;Zj.jz008005134;Zj.jz028857008;Zj.jz001627163;Zj.jz016347028;Zj.jz016319017;Zj.jz017401017;Zj.jz0248…
GO:0008150	Biological Process	GO:0009987	cellular process	49	Zj.jz037921254;Zj.jz025819317;Zj.jz015515039;Zj.jz041429120;Zj.jz028999030;Zj.jz017079050;Zj.jz028347125;Zj.jz036649008;Zj.jz017401017;Zj.jz025457107;Zj.jz014121059;Zj.jz002113033;Zj.jz032655012;Zj.jz039269042;Zj.jz016347030;Zj.jz025457023;Zj.jz022243019;Zj.jz044739008;Zj.jz011167040;Zj.jz041523078;Zj.jz017079038;Zj.jz041763119;Zj.jz008005134;Zj.jz000817026;Zj.jz028857018;Zj.jz010621037;Zj.jz0370…
GO:0008150	Biological Process	GO:0022414	reproductive process	12	Zj.jz025457107;Zj.jz017079050;Zj.jz002113033;Zj.jz032655012;Zj.jz039269042;Zj.jz016347030;Zj.jz044759058;Zj.jz025457023;Zj.jz043523024;Zj.jz014531020;Zj.jz044589026;Zj.jz008511039
GO:0008150	Biological Process	GO:0023052	signaling	1	Zj.jz035825011
GO:0008150	Biological Process	GO:0032501	multicellular organismal process	16	Zj.jz015515039;Zj.jz025457107;Zj.jz028347125;Zj.jz017079050;Zj.jz002113033;Zj.jz032655012;Zj.jz039269042;Zj.jz016347030;Zj.jz044759058;Zj.jz025457023;Zj.jz043523024;Zj.jz043881013;Zj.jz014531020;Zj.jz009889002;Zj.jz035825011;Zj.jz044589026
GO:0008150	Biological Process	GO:0032502	developmental process	18	Zj.jz015515039;Zj.jz025457107;Zj.jz028347125;Zj.jz017079050;Zj.jz002113033;Zj.jz032655012;Zj.jz039269042;Zj.jz016347030;Zj.jz044759058;Zj.jz025457023;Zj.jz043523024;Zj.jz043881013;Zj.jz014531020;Zj.jz042921067;Zj.jz044709065;Zj.jz009889002;Zj.jz035825011;Zj.jz044589026
GO:0008150	Biological Process	GO:0040007	growth	6	Zj.jz017079050;Zj.jz002113033;Zj.jz032655012;Zj.jz039269042;Zj.jz016347030;Zj.jz015515039
GO:0008150	Biological Process	GO:0044699	single-organism process	55	Zj.jz015515039;Zj.jz044705022;Zj.jz040067010;Zj.jz025819317;Zj.jz044285044;Zj.jz041429120;Zj.jz025457107;Zj.jz028347125;Zj.jz014121059;Zj.jz017079050;Zj.jz002113033;Zj.jz032655012;Zj.jz039269042;Zj.jz016347030;Zj.jz025457023;Zj.jz010621037;Zj.jz043523024;Zj.jz041523078;Zj.jz014531020;Zj.jz017079038;Zj.jz010873008;Zj.jz036649008;Zj.jz041763119;Zj.jz025819195;Zj.jz008005134;Zj.jz043881013;Zj.jz0008…
GO:0008150	Biological Process	GO:0050896	response to stimulus	35	Zj.jz025819317;Zj.jz009889002;Zj.jz032655012;Zj.jz041763113;Zj.jz022243019;Zj.jz037921140;Zj.jz028999030;Zj.jz039715087;Zj.jz016003099;Zj.jz010621037;Zj.jz016347028;Zj.jz017079038;Zj.jz037921254;Zj.jz043523028;Zj.jz041763119;Zj.jz044849113;Zj.jz030667013;Zj.jz004541010;Zj.jz017079277;Zj.jz037039020;Zj.jz008869032;Zj.jz041523078;Zj.jz036649008;Zj.jz035825011;Zj.jz008005134;Zj.jz028857008;Zj.jz0170…
GO:0008150	Biological Process	GO:0051179	localization	19	Zj.jz044705022;Zj.jz040067010;Zj.jz015515039;Zj.jz041429120;Zj.jz010621037;Zj.jz025819195;Zj.jz041823029;Zj.jz005437029;Zj.jz009889002;Zj.jz007927037;Zj.jz035825011;Zj.jz043521056;Zj.jz041763119;Zj.jz030667013;Zj.jz011167040;Zj.jz019227031;Zj.jz017713045;Zj.jz037921140;Zj.jz044127010
GO:0008150	Biological Process	GO:0051704	multi-organism process	11	Zj.jz025457107;Zj.jz044759058;Zj.jz010621037;Zj.jz014531020;Zj.jz037039020;Zj.jz022243019;Zj.jz009889002;Zj.jz008005134;Zj.jz025819322;Zj.jz036411013;Zj.jz024217005
GO:0008150	Biological Process	GO:0065007	biological regulation	16	Zj.jz024217005;Zj.jz041429120;Zj.jz025819317;Zj.jz022481164;Zj.jz043881013;Zj.jz017079038;Zj.jz005267033;Zj.jz008005134;Zj.jz000565081;Zj.jz010621111;Zj.jz028347125;Zj.jz028857008;Zj.jz035825011;Zj.jz010621037;Zj.jz011167040;Zj.jz009889002
GO:0008150	Biological Process	GO:0071840	cellular component organization or biogenesis	14	Zj.jz015515039;Zj.jz017401017;Zj.jz017079050;Zj.jz002113033;Zj.jz032655012;Zj.jz039269042;Zj.jz016347030;Zj.jz044739008;Zj.jz011167040;Zj.jz041429120;Zj.jz010621037;Zj.jz024825020;Zj.jz044589026;Zj.jz008511039
GO:0003674	Molecular Function	GO:0003824	catalytic activity	39	Zj.jz041523078;Zj.jz010873008;Zj.jz021445015;Zj.jz028999030;Zj.jz016319017;Zj.jz032655012;Zj.jz041763113;Zj.jz002113033;Zj.jz006119227;Zj.jz008005198;Zj.jz014121059;Zj.jz028857018;Zj.jz014397052;Zj.jz044849113;Zj.jz044285044;Zj.jz000817026;Zj.jz040601005;Zj.jz017079277;Zj.jz041429120;Zj.jz039269051;Zj.jz001627163;Zj.jz028857008;Zj.jz005919082;Zj.jz037039020;Zj.jz039715087;Zj.jz025457023;Zj.jz0170…
GO:0003674	Molecular Function	GO:0005215	transporter activity	19	Zj.jz019661011;Zj.jz041763119;Zj.jz037921140;Zj.jz005437029;Zj.jz044127010;Zj.jz008005134;Zj.jz017713045;Zj.jz040067010;Zj.jz043521056;Zj.jz031003010;Zj.jz007927037;Zj.jz044739008;Zj.jz025819322;Zj.jz041429120;Zj.jz010621037;Zj.jz019227031;Zj.jz035825011;Zj.jz014531020;Zj.jz009889002
GO:0003674	Molecular Function	GO:0005488	binding	26	Zj.jz028999030;Zj.jz039715087;Zj.jz005267033;Zj.jz025819195;Zj.jz036837010;Zj.jz043523028;Zj.jz008869032;Zj.jz044739008;Zj.jz008005134;Zj.jz008005074;Zj.jz043881013;Zj.jz031003010;Zj.jz024797073;Zj.jz041795008;Zj.jz011167040;Zj.jz015029089;Zj.jz017079038;Zj.jz004541010;Zj.jz036113035;Zj.jz042571089;Zj.jz035999033;Zj.jz036411013;Zj.jz022481153;Zj.jz037039169;Zj.jz016347028;Zj.jz014531020
GO:0003674	Molecular Function	GO:0016209	antioxidant activity	1	Zj.jz032655012
GO:0003674	Molecular Function	GO:0045735	nutrient reservoir activity	1	Zj.jz041429120
GO:0003674	Molecular Function	GO:0098772	molecular function regulator	1	Zj.jz036411013
GO:0005575	Cellular Component	GO:0005576	extracellular region	7	Zj.jz043523028;Zj.jz008869032;Zj.jz043881013;Zj.jz036837010;Zj.jz044273026;Zj.jz008005198;Zj.jz016319017
GO:0005575	Cellular Component	GO:0005623	cell	76	Zj.jz008869032;Zj.jz004541010;Zj.jz031429055;Zj.jz035045015;Zj.jz037921254;Zj.jz037921032;Zj.jz008005198;Zj.jz008005134;Zj.jz041429120;Zj.jz024217005;Zj.jz044849113;Zj.jz015515026;Zj.jz014121059;Zj.jz036837010;Zj.jz017257005;Zj.jz042199003;Zj.jz001627163;Zj.jz017079029;Zj.jz043523028;Zj.jz036411013;Zj.jz044739008;Zj.jz025457023;Zj.jz044883069;Zj.jz041823029;Zj.jz006429055;Zj.jz016319017;Zj.jz0435…
GO:0005575	Cellular Component	GO:0016020	membrane	41	Zj.jz031429055;Zj.jz008005134;Zj.jz041429120;Zj.jz024217005;Zj.jz044739008;Zj.jz025457023;Zj.jz044883069;Zj.jz028857018;Zj.jz032655012;Zj.jz005437029;Zj.jz019271102;Zj.jz004541010;Zj.jz010621037;Zj.jz035825011;Zj.jz031003010;Zj.jz044811024;Zj.jz030667013;Zj.jz044811084;Zj.jz011167040;Zj.jz008005198;Zj.jz016319017;Zj.jz017713045;Zj.jz037921140;Zj.jz014531020;Zj.jz035045015;Zj.jz015515026;Zj.jz0258…
GO:0005575	Cellular Component	GO:0030054	cell junction	12	Zj.jz017713045;Zj.jz037921140;Zj.jz035045015;Zj.jz025819322;Zj.jz040715020;Zj.jz031003010;Zj.jz011167040;Zj.jz004541010;Zj.jz020529002;Zj.jz043523028;Zj.jz010873008;Zj.jz016319017
GO:0005575	Cellular Component	GO:0031974	membrane-enclosed lumen	5	Zj.jz043523024;Zj.jz004541010;Zj.jz043523028;Zj.jz043881013;Zj.jz015515039
GO:0005575	Cellular Component	GO:0032991	macromolecular complex	6	Zj.jz043523024;Zj.jz009889002;Zj.jz041795008;Zj.jz042571089;Zj.jz043881013;Zj.jz035825011
GO:0005575	Cellular Component	GO:0043226	organelle	51	Zj.jz008869032;Zj.jz031429055;Zj.jz009889002;Zj.jz035045015;Zj.jz037921254;Zj.jz037921032;Zj.jz008005198;Zj.jz008005134;Zj.jz041429120;Zj.jz024217005;Zj.jz044739008;Zj.jz025457023;Zj.jz044883069;Zj.jz043523028;Zj.jz043521056;Zj.jz028999030;Zj.jz010621037;Zj.jz039715087;Zj.jz002305007;Zj.jz043523024;Zj.jz028857018;Zj.jz032655012;Zj.jz044811084;Zj.jz044127010;Zj.jz044285044;Zj.jz037039169;Zj.jz0224…
GO:0005575	Cellular Component	GO:0044421	extracellular region part	1	Zj.jz043523028
GO:0005575	Cellular Component	GO:0044422	organelle part	28	Zj.jz008869032;Zj.jz031429055;Zj.jz035045015;Zj.jz037921254;Zj.jz037921032;Zj.jz008005198;Zj.jz008005134;Zj.jz041429120;Zj.jz024217005;Zj.jz044739008;Zj.jz025457023;Zj.jz044883069;Zj.jz043523024;Zj.jz028857018;Zj.jz032655012;Zj.jz044811084;Zj.jz010621037;Zj.jz004541010;Zj.jz043523028;Zj.jz009889002;Zj.jz041795008;Zj.jz042571089;Zj.jz005437029;Zj.jz019271102;Zj.jz025819195;Zj.jz043881013;Zj.jz0361…
GO:0005575	Cellular Component	GO:0044425	membrane part	5	Zj.jz044739008;Zj.jz025457023;Zj.jz044883069;Zj.jz035825011;Zj.jz031003010
GO:0005575	Cellular Component	GO:0044464	cell part	76	Zj.jz008869032;Zj.jz004541010;Zj.jz031429055;Zj.jz035045015;Zj.jz037921254;Zj.jz037921032;Zj.jz008005198;Zj.jz008005134;Zj.jz041429120;Zj.jz024217005;Zj.jz044849113;Zj.jz015515026;Zj.jz014121059;Zj.jz036837010;Zj.jz017257005;Zj.jz042199003;Zj.jz001627163;Zj.jz017079029;Zj.jz043523028;Zj.jz036411013;Zj.jz044739008;Zj.jz025457023;Zj.jz044883069;Zj.jz041823029;Zj.jz006429055;Zj.jz016319017;Zj.jz0435…
GO:0005575	Cellular Component	GO:0055044	symplast	12	Zj.jz017713045;Zj.jz037921140;Zj.jz035045015;Zj.jz025819322;Zj.jz040715020;Zj.jz031003010;Zj.jz011167040;Zj.jz004541010;Zj.jz020529002;Zj.jz043523028;Zj.jz010873008;Zj.jz016319017
