# Supplementary material for: Transcript analyses reveal a comprehensive role of abscisic acid in modulating fruit ripening in Chinese jujube
Source: BMC Plant Biol. 2019 May 8;19:189. doi: 10.1186/s12870-019-1802-2 (PMC6505321; doi:10.1186/s12870-019-1802-2)
Supplement: Supplementary file 4 — KEGG pathway enrichment for DEGs (Level3) at DAT1. (XLSX 27 kb) [file 12870_2019_1802_MOESM4_ESM.xlsx]

## Sheet: Sheet1
Additional file 4 KEGG pathway enrichement for DEGs (Level3) at DAT1
KEGG_A_class	KEGG_B_class	Pathway	out	All	Pvalue	Qvalue	Pathway ID	Genes	K_IDs
CK vs ABA			353	4062
Metabolism	Energy metabolism	Photosynthesis	10	47	7.9526e-06	0.000668019	ko00195	Zj.jz032501123;Zj.jz003951001;Zj.jz041065058;Zj.jz003179018;Zj.jz007373153;Zj.jz039969013;Zj.jz041065115;Zj.jz028857021;Zj.jz008511139;Zj.jz020959022	K02113+K02704+K02636+K02699+K08903+K08901+K08902+K03542+K02115+K02701
Metabolism	Biosynthesis of other secondary metabolites	Phenylpropanoid biosynthesis	13	130	0.00126944	0.0463167	ko00940	Zj.jz042945004;Zj.jz025819107;Zj.jz037039023;Zj.jz036025065;Zj.jz028857051;Zj.jz037709044;Zj.jz044273026;Zj.jz016003034;Zj.jz043523026;Zj.jz044709084;Zj.jz037039012;Zj.jz038707010;Zj.jz008005097	K10775+K01904+K00083+K12356+K00430+K00430+K01188+K00430+K00430+K00430+K00083+K01188+K05349
Metabolism	Energy metabolism	Carbon fixation in photosynthetic organisms	8	59	0.00165417	0.0463167	ko00710	Zj.jz021445246;Zj.jz028347007;Zj.jz021445111;Zj.jz038541007;Zj.jz034597028;Zj.jz019227019;Zj.jz034129113;Zj.jz000565096	K00134+K05298+K14272+K01100+K01807+K01100+K05298+K01602
Metabolism	Metabolism of other amino acids	Glutathione metabolism	8	70	0.0049276	0.0899787	ko00480	Zj.jz028347125;Zj.jz034129036;Zj.jz039989047;Zj.jz034129031;Zj.jz020529001;Zj.jz029963061;Zj.jz001627147;Zj.jz043311010	K10808+K00799+K00434+K01581+K00434+K00799+K00799+K00799
Organismal Systems	Environmental adaptation	Plant-pathogen interaction	19	264	0.00535587	0.0899787	ko04626	Zj.jz022127023;Zj.jz008501011;Zj.jz039099004;Zj.jz008869110;Zj.jz004979253;Zj.jz217868001;Zj.jz019661008;Zj.jz008511133;Zj.jz044713001;Zj.jz043819011;Zj.jz036789051;Zj.jz019851074;Zj.jz036789050;Zj.jz042427012;Zj.jz041121020;Zj.jz006473027;Zj.jz012139035;Zj.jz031417057;Zj.jz005919060	K09422+K13429+K18875+K09422+K09422+K13448+K09422+K13412+K09422+K09422+K05391+K09422+K05391+K15397+K09422+K15397+K13448+K09422+K09422
Metabolism	Lipid metabolism	Linoleic acid metabolism	3	12	0.00946711	0.13254	ko00591	Zj.jz036113054;Zj.jz036113055;Zj.jz031261061	K00454+K00454+K00454
Metabolism	Carbohydrate metabolism	Ascorbate and aldarate metabolism	5	38	0.0141151	0.169381	ko00053	Zj.jz039989047;Zj.jz036659005;Zj.jz020529001;Zj.jz020529073;Zj.jz025027001	K00434+K00469+K00434+K00469+K19642
Metabolism	Amino acid metabolism	Alanine, aspartate and glutamate metabolism	5	41	0.0192247	0.201859	ko00250	Zj.jz021445111;Zj.jz002249033;Zj.jz037921054;Zj.jz008005198;Zj.jz039715087	K14272+K00278+K01915+K00830+K00261
Metabolism	Energy metabolism	Nitrogen metabolism	4	29	0.0235168	0.21949	ko00910	Zj.jz002249070;Zj.jz037921054;Zj.jz039715087;Zj.jz219892001	K02575+K01915+K00261+K10534
Metabolism	Carbohydrate metabolism	Glyoxylate and dicarboxylate metabolism	6	60	0.0263689	0.221499	ko00630	Zj.jz021445111;Zj.jz008005158;Zj.jz001403004;Zj.jz037921054;Zj.jz008005198;Zj.jz000565096	K14272+K19269+K02437+K01915+K00830+K01602
Metabolism	Biosynthesis of other secondary metabolites	Flavonoid biosynthesis	4	37	0.0517099	0.374451	ko00941	Zj.jz028347025;Zj.jz032893025;Zj.jz041429070;Zj.jz041429069	K00660+K05280+K13082+K13082
Metabolism	Biosynthesis of other secondary metabolites	Isoquinoline alkaloid biosynthesis	3	24	0.0623172	0.374451	ko00950	Zj.jz007373160;Zj.jz044781011;Zj.jz016587082	K01593+K00422+K00422
Metabolism	Lipid metabolism	alpha-Linolenic acid metabolism	4	40	0.06557	0.374451	ko00592	Zj.jz007373215;Zj.jz036113054;Zj.jz036113055;Zj.jz031261061	K18857+K00454+K00454+K00454
Metabolism	Global and Overview	Carbon metabolism	13	216	0.0695715	0.374451	ko01200	Zj.jz021445246;Zj.jz028347007;Zj.jz021445111;Zj.jz008005158;Zj.jz038541007;Zj.jz037039092;Zj.jz034597028;Zj.jz019227019;Zj.jz008005198;Zj.jz034129113;Zj.jz039715087;Zj.jz000565096;Zj.jz034305043	K00134+K05298+K14272+K19269+K01100+K00844+K01807+K01100+K00830+K05298+K00261+K01602+K00850
Metabolism	Carbohydrate metabolism	Starch and sucrose metabolism	11	176	0.0737696	0.374451	ko00500	Zj.jz003989033;Zj.jz041429073;Zj.jz044867015;Zj.jz037653012;Zj.jz031417031;Zj.jz037039092;Zj.jz044273026;Zj.jz031417036;Zj.jz037921117;Zj.jz038707010;Zj.jz008005097	K01051+K00975+K01051+K01051+K01087+K00844+K01188+K01193+K00975+K01188+K05349
Human Diseases	Drug resistance	Vancomycin resistance	1	2	0.0753436	0.374451	ko01502	Zj.jz035705020	K02563
Metabolism	Metabolism of cofactors and vitamins	Porphyrin and chlorophyll metabolism	4	42	0.0757818	0.374451	ko00860	Zj.jz025819353;Zj.jz019129094;Zj.jz002027125;Zj.jz008005193	K02303+K13545+K00218+K08101
Environmental Information Processing	Membrane transport	ABC transporters	3	28	0.0903815	0.388513	ko02010	Zj.jz021445175;Zj.jz009009032;Zj.jz016733039	K05658+K05658+K05658
Metabolism	Amino acid metabolism	Arginine biosynthesis	3	28	0.0903815	0.388513	ko00220	Zj.jz021445111;Zj.jz037921054;Zj.jz039715087	K14272+K01915+K00261
Metabolism	Amino acid metabolism	Tyrosine metabolism	4	45	0.092503	0.388513	ko00350	Zj.jz007373215;Zj.jz007373160;Zj.jz044781011;Zj.jz016587082	K18857+K01593+K00422+K00422
Metabolism	Carbohydrate metabolism	Galactose metabolism	4	47	0.104545	0.418182	ko00052	Zj.jz037039092;Zj.jz031417036;Zj.jz019851063;Zj.jz034305043	K00844+K01193+K06617+K00850
Metabolism	Energy metabolism	Photosynthesis - antenna proteins	2	15	0.111024	0.423911	ko00196	Zj.jz006119168;Zj.jz040731039	K08911+K08915
Metabolism	Metabolism of cofactors and vitamins	Nicotinate and nicotinamide metabolism	2	17	0.136926	0.500078	ko00760	Zj.jz002249033;Zj.jz016733018	K00278+K18551
Metabolism	Glycan biosynthesis and metabolism	Glycosaminoglycan degradation	2	18	0.150333	0.526165	ko00531	Zj.jz001731024;Zj.jz019851023	K07964+K07964
Metabolism	Lipid metabolism	Cutin, suberine and wax biosynthesis	2	19	0.163988	0.550998	ko00073	Zj.jz029849020;Zj.jz029849016	K17991+K17991
Metabolism	Metabolism of terpenoids and polyketides	Monoterpenoid biosynthesis	1	5	0.177911	0.553501	ko00902	Zj.jz019439052	K07385
Metabolism	Biosynthesis of other secondary metabolites	Betalain biosynthesis	1	5	0.177911	0.553501	ko00965	Zj.jz007373160	K01593
Metabolism	Carbohydrate metabolism	Butanoate metabolism	2	21	0.19189	0.57567	ko00650	Zj.jz044811073;Zj.jz044187039	K01641+K01653
Metabolism	Lipid metabolism	Synthesis and degradation of ketone bodies	1	6	0.209522	0.606891	ko00072	Zj.jz044811073	K01641
Metabolism	Carbohydrate metabolism	Amino sugar and nucleotide sugar metabolism	7	128	0.219876	0.613466	ko00520	Zj.jz022619064;Zj.jz041429073;Zj.jz022619056;Zj.jz006429003;Zj.jz006429006;Zj.jz037039092;Zj.jz037921117	K01183+K00975+K01183+K01183+K01183+K00844+K00975
Metabolism	Lipid metabolism	Ether lipid metabolism	2	24	0.234723	0.613466	ko00565	Zj.jz034129028;Zj.jz008787091	K01115+K01115
Metabolism	Carbohydrate metabolism	C5-Branched dibasic acid metabolism	1	7	0.239925	0.613466	ko00660	Zj.jz044187039	K01653
Metabolism	Amino acid metabolism	Phenylalanine metabolism	3	45	0.248308	0.613466	ko00360	Zj.jz042945004;Zj.jz025819107;Zj.jz007373160	K10775+K01904+K01593
Metabolism	Metabolism of other amino acids	Cyanoamino acid metabolism	3	45	0.248308	0.613466	ko00460	Zj.jz044273026;Zj.jz038707010;Zj.jz008005097	K01188+K01188+K05349
Metabolism	Metabolism of terpenoids and polyketides	Diterpenoid biosynthesis	2	26	0.263591	0.632617	ko00904	Zj.jz041667045;Zj.jz034557218	K04123+K04125
Metabolism	Amino acid metabolism	Arginine and proline metabolism	3	48	0.279842	0.652966	ko00330	Zj.jz000817155;Zj.jz044883045;Zj.jz034129031	K13366+K00318+K01581
Metabolism	Metabolism of cofactors and vitamins	Riboflavin metabolism	1	9	0.297289	0.674926	ko00740	Zj.jz025819353	K02303
Metabolism	Biosynthesis of other secondary metabolites	Tropane, piperidine and pyridine alkaloid biosynthesis	2	29	0.306877	0.67836	ko00960	Zj.jz013305001;Zj.jz037441021	K08081+K08081
Metabolism	Carbohydrate metabolism	Inositol phosphate metabolism	3	53	0.333065	0.689757	ko00562	Zj.jz044023003;Zj.jz036659005;Zj.jz020529073	K00913+K00469+K00469
Metabolism	Lipid metabolism	Fatty acid elongation	2	31	0.335492	0.689757	ko00062	Zj.jz042427012;Zj.jz006473027	K15397+K15397
Metabolism	Carbohydrate metabolism	Fructose and mannose metabolism	3	54	0.343728	0.689757	ko00051	Zj.jz013679028;Zj.jz037039092;Zj.jz034305043	K19355+K00844+K00850
Metabolism	Carbohydrate metabolism	Pentose and glucuronate interconversions	4	79	0.360485	0.689757	ko00040	Zj.jz003989033;Zj.jz044867015;Zj.jz037653012;Zj.jz027813022	K01051+K01051+K01051+K01728
Metabolism	Metabolism of cofactors and vitamins	Thiamine metabolism	1	12	0.375366	0.689757	ko00730	Zj.jz008511086	K03146
Metabolism	Amino acid metabolism	Lysine biosynthesis	1	12	0.375366	0.689757	ko00300	Zj.jz034129031	K01581
Metabolism	Biosynthesis of other secondary metabolites	Flavone and flavonol biosynthesis	1	12	0.375366	0.689757	ko00944	Zj.jz032893025	K05280
Metabolism	Metabolism of cofactors and vitamins	Ubiquinone and other terpenoid-quinone biosynthesis	2	34	0.377724	0.689757	ko00130	Zj.jz025819107;Zj.jz003305082	K01904+K14760
Organismal Systems	Environmental adaptation	Circadian rhythm - plant	2	37	0.41882	0.74853	ko04712	Zj.jz028347025;Zj.jz013737047	K00660+K16241
Metabolism	Amino acid metabolism	Glycine, serine and threonine metabolism	3	62	0.427992	0.748987	ko00260	Zj.jz021445111;Zj.jz001403004;Zj.jz008005198	K14272+K02437+K00830
Metabolism	Metabolism of terpenoids and polyketides	Brassinosteroid biosynthesis	1	16	0.466219	0.787751	ko00905	Zj.jz040731042	K09588
Environmental Information Processing	Signal transduction	Plant hormone signal transduction	10	245	0.4689	0.787751	ko04075	Zj.jz021807113;Zj.jz019851103;Zj.jz037921011;Zj.jz004979072;Zj.jz005437065;Zj.jz028857070;Zj.jz018471133;Zj.jz021807114;Zj.jz041065023;Zj.jz001627227	K14504+K14515+K14490+K14494+K14504+K13946+K14498+K14504+K14487+K14509
Metabolism	Carbohydrate metabolism	Pentose phosphate pathway	2	42	0.484097	0.797336	ko00030	Zj.jz034597028;Zj.jz034305043	K01807+K00850
Metabolism	Amino acid metabolism	Valine, leucine and isoleucine biosynthesis	1	18	0.506592	0.8029	ko00290	Zj.jz044187039	K01653
Metabolism	Glycan biosynthesis and metabolism	Other glycan degradation	1	18	0.506592	0.8029	ko00511	Zj.jz039269047	K01206
Metabolism	Amino acid metabolism	Histidine metabolism	1	19	0.525625	0.817639	ko00340	Zj.jz007373160	K01593
Metabolism	Metabolism of cofactors and vitamins	Biotin metabolism	1	20	0.543929	0.819671	ko00780	Zj.jz033925045	K00059
Metabolism	Carbohydrate metabolism	Glycolysis / Gluconeogenesis	4	101	0.548154	0.819671	ko00010	Zj.jz007373215;Zj.jz021445246;Zj.jz037039092;Zj.jz034305043	K18857+K00134+K00844+K00850
Metabolism	Metabolism of terpenoids and polyketides	Terpenoid backbone biosynthesis	2	48	0.556205	0.819671	ko00900	Zj.jz044811073;Zj.jz044815005	K01641+K05356
Metabolism	Global and Overview	2-Oxocarboxylic acid metabolism	2	53	0.610669	0.884417	ko01210	Zj.jz021445111;Zj.jz044187039	K14272+K01653
Metabolism	Lipid metabolism	Glycerophospholipid metabolism	3	85	0.641106	0.903687	ko00564	Zj.jz034129028;Zj.jz008787091;Zj.jz001627319	K01115+K01115+K13508
Metabolism	Global and Overview	Biosynthesis of amino acids	7	198	0.645491	0.903687	ko01230	Zj.jz021445246;Zj.jz021445111;Zj.jz044187039;Zj.jz034597028;Zj.jz034129031;Zj.jz037921054;Zj.jz034305043	K00134+K14272+K01653+K01807+K01581+K01915+K00850
Metabolism	Metabolism of cofactors and vitamins	Pantothenate and CoA biosynthesis	1	28	0.667215	0.918788	ko00770	Zj.jz044187039	K01653
Metabolism	Lipid metabolism	Glycerolipid metabolism	2	63	0.704105	0.939144	ko00561	Zj.jz017079189;Zj.jz001627319	K11155+K13508
Metabolism	Lipid metabolism	Biosynthesis of unsaturated fatty acids	1	31	0.704358	0.939144	ko01040	Zj.jz033925045	K00059
Metabolism	Energy metabolism	Sulfur metabolism	1	35	0.74755	0.967402	ko00920	Zj.jz017713019	K01082
Metabolism	Lipid metabolism	Fatty acid degradation	1	36	0.757329	0.967402	ko00071	Zj.jz007373215	K18857
Metabolism	Metabolism of terpenoids and polyketides	Carotenoid biosynthesis	1	37	0.766732	0.967402	ko00906	Zj.jz004177006	K09840
Cellular Processes	Transport and catabolism	Peroxisome	2	72	0.771618	0.967402	ko04146	Zj.jz036321114;Zj.jz008005198	K04564+K00830
Metabolism	Amino acid metabolism	Tryptophan metabolism	1	40	0.792824	0.970302	ko00380	Zj.jz007373160	K01593
Metabolism	Metabolism of other amino acids	beta-Alanine metabolism	1	41	0.800859	0.970302	ko00410	Zj.jz000817155	K13366
Metabolism	Lipid metabolism	Fatty acid biosynthesis	1	42	0.808585	0.970302	ko00061	Zj.jz033925045	K00059
Metabolism	Amino acid metabolism	Valine, leucine and isoleucine degradation	1	46	0.836622	0.976059	ko00280	Zj.jz044811073	K01641
Genetic Information Processing	Folding, sorting and degradation	Protein export	1	46	0.836622	0.976059	ko03060	Zj.jz031515027	K09490
Environmental Information Processing	Signal transduction	Phosphatidylinositol signaling system	1	52	0.871208	0.997384	ko04070	Zj.jz044023003	K00913
Cellular Processes	Transport and catabolism	Endocytosis	3	129	0.880417	0.997384	ko04144	Zj.jz034129028;Zj.jz008787091;Zj.jz010621118	K01115+K01115+K19476
Metabolism	Energy metabolism	Oxidative phosphorylation	2	108	0.925315	0.997384	ko00190	Zj.jz032501123;Zj.jz008511139	K02113+K02115
Genetic Information Processing	Folding, sorting and degradation	Protein processing in endoplasmic reticulum	4	183	0.928231	0.997384	ko04141	Zj.jz008511120;Zj.jz023977019;Zj.jz031515027;Zj.jz035825032	K13993+K03347+K09490+K14026
Metabolism	Global and Overview	Fatty acid metabolism	1	67	0.929052	0.997384	ko01212	Zj.jz033925045	K00059
Metabolism	Amino acid metabolism	Cysteine and methionine metabolism	1	86	0.966772	0.997384	ko00270	Zj.jz017079235	K05933
Metabolism	Nucleotide metabolism	Purine metabolism	2	135	0.969599	0.997384	ko00230	Zj.jz028347125;Zj.jz038651007	K10808+K00939
Genetic Information Processing	Folding, sorting and degradation	RNA degradation	1	97	0.978618	0.997384	ko03018	Zj.jz034305043	K00850
Genetic Information Processing	Folding, sorting and degradation	Ubiquitin mediated proteolysis	1	104	0.983859	0.997384	ko04120	Zj.jz023977019	K03347
Metabolism	Nucleotide metabolism	Pyrimidine metabolism	1	106	0.985107	0.997384	ko00240	Zj.jz028347125	K10808
Genetic Information Processing	Translation	Ribosome	3	234	0.995262	0.997384	ko03010	Zj.jz036837011;Zj.jz008005103;Zj.jz021807056	K02881+K02926+K02906
Genetic Information Processing	Translation	RNA transport	1	149	0.997384	0.997384	ko03013	Zj.jz004979170	K18213
CK vs NDGA			165	4062
Genetic Information Processing	Replication and repair	DNA replication	7	46	0.000165918	0.0142689	ko03030	Zj.jz008005074;Zj.jz043881013;Zj.jz024825020;Zj.jz041795008;Zj.jz021445249;Zj.jz044729027;Zj.jz042571089	K04802+K02324+K02540+K02542+K02321+K02327+K02541
Metabolism	Metabolism of other amino acids	Glutathione metabolism	8	70	0.00043382	0.0186543	ko00480	Zj.jz028347125;Zj.jz036649008;Zj.jz042623015;Zj.jz032655012;Zj.jz020529077;Zj.jz034129031;Zj.jz029963061;Zj.jz043311010	K10808+K10807+K00799+K00434+K18592+K01581+K00799+K00799
Metabolism	Nucleotide metabolism	Pyrimidine metabolism	8	106	0.00633421	0.116049	ko00240	Zj.jz028347125;Zj.jz043709022;Zj.jz043881013;Zj.jz036649008;Zj.jz036837010;Zj.jz021445249;Zj.jz016347028;Zj.jz044729027	K10808+K16904+K02324+K10807+K13800+K02321+K00857+K02327
Metabolism	Energy metabolism	Nitrogen metabolism	4	29	0.00650759	0.116049	ko00910	Zj.jz012629007;Zj.jz002113033;Zj.jz021445091;Zj.jz039715087	K01673+K01915+K02575+K00261
Metabolism	Biosynthesis of other secondary metabolites	Phenylpropanoid biosynthesis	9	130	0.00674705	0.116049	ko00940	Zj.jz005437123;Zj.jz041523078;Zj.jz005919009;Zj.jz005437072;Zj.jz037039020;Zj.jz039269051;Zj.jz044273026;Zj.jz016319017;Zj.jz042905034	K00430+K00588+K00430+K01904+K00083+K01904+K01188+K05349+K00430
Genetic Information Processing	Replication and repair	Non-homologous end-joining	2	8	0.0173535	0.213278	ko03450	Zj.jz022619013;Zj.jz020765018	K10885+K10886
Genetic Information Processing	Replication and repair	Base excision repair	4	40	0.0200817	0.213278	ko03410	Zj.jz008005074;Zj.jz043881013;Zj.jz044729027;Zj.jz001627197	K04802+K02324+K02327+K10798
Metabolism	Amino acid metabolism	Alanine, aspartate and glutamate metabolism	4	41	0.021813	0.213278	ko00250	Zj.jz002113033;Zj.jz028999030;Zj.jz008005198;Zj.jz039715087	K01915+K00294+K00830+K00261
Metabolism	Biosynthesis of other secondary metabolites	Isoquinoline alkaloid biosynthesis	3	24	0.0240596	0.213278	ko00950	Zj.jz014121059;Zj.jz044781011;Zj.jz016587082	K00815+K00422+K00422
Metabolism	Biosynthesis of other secondary metabolites	Glucosinolate biosynthesis	2	10	0.0269486	0.213278	ko00966	Zj.jz000799129;Zj.jz043147023	K00826+K11820
Metabolism	Amino acid metabolism	Phenylalanine metabolism	4	45	0.0296352	0.213278	ko00360	Zj.jz041523078;Zj.jz014121059;Zj.jz005437072;Zj.jz039269051	K00588+K00815+K01904+K01904
Metabolism	Metabolism of terpenoids and polyketides	Diterpenoid biosynthesis	3	26	0.0297597	0.213278	ko00904	Zj.jz001403002;Zj.jz031429043;Zj.jz008511072	K04123+K17961+K04125
Metabolism	Amino acid metabolism	Arginine and proline metabolism	4	48	0.0364642	0.241225	ko00330	Zj.jz021445015;Zj.jz012181027;Zj.jz034129031;Zj.jz028999030	K00128+K17839+K01581+K00294
Metabolism	Carbohydrate metabolism	Amino sugar and nucleotide sugar metabolism	7	128	0.0505084	0.310266	ko00520	Zj.jz022619064;Zj.jz034489041;Zj.jz044759058;Zj.jz038651035;Zj.jz024797111;Zj.jz017401017;Zj.jz024797109	K01183+K01183+K12448+K01183+K01183+K12448+K01183
Metabolism	Metabolism of cofactors and vitamins	Ubiquinone and other terpenoid-quinone biosynthesis	3	34	0.0589379	0.322783	ko00130	Zj.jz014121059;Zj.jz005437072;Zj.jz039269051	K00815+K01904+K01904
Metabolism	Energy metabolism	Sulfur metabolism	3	35	0.0632712	0.322783	ko00920	Zj.jz037039169;Zj.jz034597062;Zj.jz037921254	K00860+K01738+K13811
Metabolism	Nucleotide metabolism	Purine metabolism	7	135	0.063806	0.322783	ko00230	Zj.jz028347125;Zj.jz043881013;Zj.jz036649008;Zj.jz037039169;Zj.jz037921254;Zj.jz021445249;Zj.jz044729027	K10808+K02324+K10807+K00860+K13811+K02321+K02327
Metabolism	Carbohydrate metabolism	Glyoxylate and dicarboxylate metabolism	4	60	0.0721296	0.331627	ko00630	Zj.jz008869032;Zj.jz005919082;Zj.jz002113033;Zj.jz008005198	K00281+K01638+K01915+K00830
Metabolism	Amino acid metabolism	Cysteine and methionine metabolism	5	86	0.0749903	0.331627	ko00270	Zj.jz000799129;Zj.jz034597062;Zj.jz014121059;Zj.jz022243019;Zj.jz043523028	K00826+K01738+K00815+K05933+K00789
Metabolism	Carbohydrate metabolism	Ascorbate and aldarate metabolism	3	38	0.0771224	0.331627	ko00053	Zj.jz021445015;Zj.jz040601005;Zj.jz032655012	K00128+K00469+K00434
Genetic Information Processing	Replication and repair	Mismatch repair	3	39	0.0820128	0.335862	ko03430	Zj.jz008005074;Zj.jz044537065;Zj.jz044729027	K04802+K08739+K02327
Metabolism	Amino acid metabolism	Tyrosine metabolism	3	45	0.113983	0.426198	ko00350	Zj.jz014121059;Zj.jz044781011;Zj.jz016587082	K00815+K00422+K00422
Metabolism	Metabolism of other amino acids	Cyanoamino acid metabolism	3	45	0.113983	0.426198	ko00460	Zj.jz044273026;Zj.jz020529077;Zj.jz016319017	K01188+K18592+K05349
Metabolism	Amino acid metabolism	Valine, leucine and isoleucine degradation	3	46	0.119716	0.428981	ko00280	Zj.jz022481153;Zj.jz000799129;Zj.jz021445015	K01641+K00826+K00128
Metabolism	Carbohydrate metabolism	Galactose metabolism	3	47	0.125554	0.431904	ko00052	Zj.jz031417036;Zj.jz009017010;Zj.jz019851063	K01193+K01193+K06617
Metabolism	Metabolism of terpenoids and polyketides	Limonene and pinene degradation	1	6	0.148086	0.47168	ko00903	Zj.jz021445015	K00128
Metabolism	Lipid metabolism	Synthesis and degradation of ketone bodies	1	6	0.148086	0.47168	ko00072	Zj.jz022481153	K01641
Metabolism	Amino acid metabolism	Lysine degradation	2	27	0.15796	0.479689	ko00310	Zj.jz021445015;Zj.jz017079029	K00128+K14157
Environmental Information Processing	Membrane transport	ABC transporters	2	28	0.167333	0.479689	ko02010	Zj.jz006119012;Zj.jz044811084	K05658+K05657
Metabolism	Amino acid metabolism	Arginine biosynthesis	2	28	0.167333	0.479689	ko00220	Zj.jz002113033;Zj.jz039715087	K01915+K00261
Genetic Information Processing	Replication and repair	Nucleotide excision repair	3	55	0.175585	0.487107	ko03420	Zj.jz008005074;Zj.jz043881013;Zj.jz044729027	K04802+K02324+K02327
Metabolism	Biosynthesis of other secondary metabolites	Monobactam biosynthesis	1	8	0.192446	0.517199	ko00261	Zj.jz037921254	K13811
Human Diseases	Endocrine and metabolic diseases	AGE-RAGE signaling pathway in diabetic complications	1	10	0.234517	0.581998	ko04933	Zj.jz044589026	K04392
Metabolism	Lipid metabolism	Fatty acid degradation	2	36	0.244821	0.581998	ko00071	Zj.jz021445015;Zj.jz025457023	K00128+K01897
Metabolism	Biosynthesis of other secondary metabolites	Flavonoid biosynthesis	2	37	0.254675	0.581998	ko00941	Zj.jz041523078;Zj.jz000565035	K00588+K13081
Metabolism	Global and Overview	Biosynthesis of amino acids	7	198	0.265195	0.581998	ko01230	Zj.jz000799129;Zj.jz034597062;Zj.jz014121059;Zj.jz002113033;Zj.jz008511148;Zj.jz034129031;Zj.jz043523028	K00826+K01738+K00815+K01915+K05359+K01581+K00789
Metabolism	Metabolism of cofactors and vitamins	Thiamine metabolism	1	12	0.274416	0.581998	ko00730	Zj.jz001627163	K00949
Metabolism	Amino acid metabolism	Lysine biosynthesis	1	12	0.274416	0.581998	ko00300	Zj.jz034129031	K01581
Metabolism	Amino acid metabolism	Tryptophan metabolism	2	40	0.284267	0.581998	ko00380	Zj.jz043147023;Zj.jz021445015	K11820+K00128
Metabolism	Lipid metabolism	alpha-Linolenic acid metabolism	2	40	0.284267	0.581998	ko00592	Zj.jz040869004;Zj.jz035205043	K05894+K10525
Metabolism	Metabolism of other amino acids	beta-Alanine metabolism	2	41	0.294118	0.581998	ko00410	Zj.jz021445015;Zj.jz012181027	K00128+K17839
Metabolism	Lipid metabolism	Fatty acid biosynthesis	2	42	0.303951	0.581998	ko00061	Zj.jz024797073;Zj.jz025457023	K03921+K01897
Genetic Information Processing	Replication and repair	Homologous recombination	2	42	0.303951	0.581998	ko03440	Zj.jz017079038;Zj.jz044729027	K04482+K02327
Metabolism	Carbohydrate metabolism	Pyruvate metabolism	3	74	0.309196	0.581998	ko00620	Zj.jz005919082;Zj.jz021445015;Zj.jz037921032	K01638+K00128+K01006
Metabolism	Metabolism of other amino acids	Taurine and hypotaurine metabolism	1	14	0.312254	0.581998	ko00430	Zj.jz020529077	K18592
Metabolism	Amino acid metabolism	Phenylalanine, tyrosine and tryptophan biosynthesis	2	43	0.313761	0.581998	ko00400	Zj.jz014121059;Zj.jz008511148	K00815+K05359
Metabolism	Carbohydrate metabolism	Starch and sucrose metabolism	6	176	0.318069	0.581998	ko00500	Zj.jz041823029;Zj.jz017079050;Zj.jz044273026;Zj.jz031417036;Zj.jz009017010;Zj.jz016319017	K00695+K00695+K01188+K01193+K01193+K05349
Metabolism	Metabolism of other amino acids	Selenocompound metabolism	1	15	0.330433	0.592026	ko00450	Zj.jz037921254	K13811
Metabolism	Metabolism of terpenoids and polyketides	Terpenoid backbone biosynthesis	2	48	0.362276	0.632038	ko00900	Zj.jz022481153;Zj.jz044883069	K01641+K15889
Metabolism	Amino acid metabolism	Valine, leucine and isoleucine biosynthesis	1	18	0.382162	0.632038	ko00290	Zj.jz000799129	K00826
Metabolism	Lipid metabolism	Arachidonic acid metabolism	1	18	0.382162	0.632038	ko00590	Zj.jz020529077	K18592
Metabolism	Glycan biosynthesis and metabolism	Other glycan degradation	1	18	0.382162	0.632038	ko00511	Zj.jz032441007	K17108
Metabolism	Biosynthesis of other secondary metabolites	Stilbenoid, diarylheptanoid and gingerol biosynthesis	1	19	0.39851	0.634664	ko00945	Zj.jz041523078	K00588
Metabolism	Amino acid metabolism	Histidine metabolism	1	19	0.39851	0.634664	ko00340	Zj.jz021445015	K00128
Metabolism	Global and Overview	2-Oxocarboxylic acid metabolism	2	53	0.409497	0.640305	ko01210	Zj.jz000799129;Zj.jz043147023	K00826+K11820
Metabolism	Carbohydrate metabolism	Butanoate metabolism	1	21	0.42993	0.660249	ko00650	Zj.jz022481153	K01641
Metabolism	Lipid metabolism	Sphingolipid metabolism	1	24	0.474036	0.715212	ko00600	Zj.jz032441007	K17108
Metabolism	Amino acid metabolism	Glycine, serine and threonine metabolism	2	62	0.489929	0.726446	ko00260	Zj.jz008869032;Zj.jz008005198	K00281+K00830
Metabolism	Global and Overview	Carbon metabolism	6	216	0.50794	0.737356	ko01200	Zj.jz008869032;Zj.jz005919082;Zj.jz034597062;Zj.jz037921032;Zj.jz008005198;Zj.jz039715087	K00281+K01638+K01738+K01006+K00830+K00261
Cellular Processes	Transport and catabolism	Regulation of autophagy	1	28	0.527626	0.737356	ko04140	Zj.jz044709081	K07198
Metabolism	Metabolism of cofactors and vitamins	Pantothenate and CoA biosynthesis	1	28	0.527626	0.737356	ko00770	Zj.jz000799129	K00826
Metabolism	Global and Overview	Fatty acid metabolism	2	67	0.531606	0.737356	ko01212	Zj.jz024797073;Zj.jz025457023	K03921+K01897
Metabolism	Biosynthesis of other secondary metabolites	Tropane, piperidine and pyridine alkaloid biosynthesis	1	29	0.540156	0.737356	ko00960	Zj.jz014121059	K00815
Cellular Processes	Transport and catabolism	Phagosome	2	70	0.555492	0.74395	ko04145	Zj.jz044589026;Zj.jz041429120	K04392+K02154
Metabolism	Lipid metabolism	Biosynthesis of unsaturated fatty acids	1	31	0.564236	0.74395	ko01040	Zj.jz024797073	K03921
Cellular Processes	Transport and catabolism	Peroxisome	2	72	0.570938	0.74395	ko04146	Zj.jz008005198;Zj.jz025457023	K00830+K01897
Metabolism	Metabolism of terpenoids and polyketides	Carotenoid biosynthesis	1	37	0.62923	0.795791	ko00906	Zj.jz017079277	K09843
Organismal Systems	Environmental adaptation	Circadian rhythm - plant	1	37	0.62923	0.795791	ko04712	Zj.jz016733025	K12126
Human Diseases	Endocrine and metabolic diseases	Insulin resistance	1	38	0.639086	0.796542	ko04931	Zj.jz044709081	K07198
Metabolism	Metabolism of cofactors and vitamins	Porphyrin and chlorophyll metabolism	1	42	0.675983	0.830493	ko00860	Zj.jz028857018	K13600
Organismal Systems	Environmental adaptation	Plant-pathogen interaction	6	264	0.705262	0.854261	ko04626	Zj.jz034557179;Zj.jz034287003;Zj.jz017079057;Zj.jz044713001;Zj.jz012139035;Zj.jz025457118	K02183+K13449+K13447+K09422+K13448+K13447
Environmental Information Processing	Signal transduction	Phosphatidylinositol signaling system	1	52	0.752672	0.876282	ko04070	Zj.jz034557179	K02183
Metabolism	Carbohydrate metabolism	Inositol phosphate metabolism	1	53	0.759272	0.876282	ko00562	Zj.jz040601005	K00469
Metabolism	Carbohydrate metabolism	Fructose and mannose metabolism	1	54	0.765697	0.876282	ko00051	Zj.jz013679028	K19355
Genetic Information Processing	Folding, sorting and degradation	Ubiquitin mediated proteolysis	2	104	0.766469	0.876282	ko04120	Zj.jz042733077;Zj.jz036321020	K10592+K03363
Environmental Information Processing	Signal transduction	Plant hormone signal transduction	5	245	0.783441	0.876282	ko04075	Zj.jz034287003;Zj.jz007373150;Zj.jz017079075;Zj.jz043973001;Zj.jz016733025	K13449+K14484+K13464+K14487+K12126
Metabolism	Energy metabolism	Oxidative phosphorylation	2	108	0.784578	0.876282	ko00190	Zj.jz041429120;Zj.jz016003099	K02154+K01535
Metabolism	Energy metabolism	Carbon fixation in photosynthetic organisms	1	59	0.79536	0.876936	ko00710	Zj.jz037921032	K01006
Metabolism	Lipid metabolism	Glycerolipid metabolism	1	63	0.816386	0.888724	ko00561	Zj.jz021445015	K00128
Cellular Processes	Transport and catabolism	Endocytosis	2	129	0.860865	0.92543	ko04144	Zj.jz035687008;Zj.jz011167040	K12486+K12483
Metabolism	Carbohydrate metabolism	Pentose and glucuronate interconversions	1	79	0.881126	0.935516	ko00040	Zj.jz021445015	K00128
Metabolism	Lipid metabolism	Glycerophospholipid metabolism	1	85	0.899055	0.942911	ko00564	Zj.jz041763111	K06130
Genetic Information Processing	Folding, sorting and degradation	RNA degradation	1	97	0.927264	0.957063	ko03018	Zj.jz043523071	K03654
Metabolism	Carbohydrate metabolism	Glycolysis / Gluconeogenesis	1	101	0.934806	0.957063	ko00010	Zj.jz021445015	K00128
Genetic Information Processing	Translation	mRNA surveillance pathway	1	108	0.946187	0.957318	ko03015	Zj.jz044865019	K08873
Genetic Information Processing	Transcription	Spliceosome	1	161	0.98755	0.98755	ko03040	Zj.jz027983040	K12741
