# Supplementary material for: Transcript analyses reveal a comprehensive role of abscisic acid in modulating fruit ripening in Chinese jujube
Source: BMC Plant Biol. 2019 May 8;19:189. doi: 10.1186/s12870-019-1802-2 (PMC6505321; doi:10.1186/s12870-019-1802-2)
Supplement: Supplementary file 5 — DEGs related to metabolism pathways by MapMan. (XLSX 68 kb) [file 12870_2019_1802_MOESM5_ESM.xlsx]

## Sheet: Sheet1
Additional file 5 DEGs related to metabolsim pathways by Mapman
Class	Gene ID	Name	Homology and description	RPKM			DAT 1 CK vs ABA				DAT 1 CK vs NDGA
				CK	ABA	NDGA	log2 (ABA/CK)	P value	FDR	up/down	log2 (NDGA/CK)	P value	FDR	up/down
Phtosynthesis process
Light harvesting complex II	Zj.jz040731039	Lhcb4	(at2g40100 : 383.0) Lhcb4:3 protein (Lhcb4.3, light harvesting complex of photosystem II; light harvesting complex photosystem II (LHCB4.3); CONTAINS InterPro DOMAIN/s: Chlorophyll A-B binding protein (InterPro:IPR001344); BEST Arabidopsis thaliana protein match is: light harvesting complex photosystem II (TAIR:AT3G08940.2). & (q93wd2|cb29_chlre : 249.0) Chlorophyll a-b binding protein CP29 - Chl…	109.765	37.315	179.14	-1.55659	1.39879e-22	7.76977e-20	down	-0.293331	0.000335899	0.0156363	not changed
PSII polypeptide subunits	Zj.jz023027079	PsbP	(at4g15510 : 308.0) Photosystem II reaction center PsbP family protein; FUNCTIONS IN: calcium ion binding; INVOLVED IN: photosynthesis; LOCATED IN: in 6 components; EXPRESSED IN: 21 plant structures; EXPRESSED DURING: 14 growth stages; CONTAINS InterPro DOMAIN/s: Photosystem II oxygen evolving complex protein PsbP (InterPro:IPR002683), Mog1/PsbP/DUF1795, alpha/beta/alpha sandwich (InterPro:IPR016…	8.73	3.165	15.13	-1.46378	8.69257e-08	4.72943e-06	down	-0.206642	0.00735251	0.133432	not changed
	Zj.jz040869008	PsbB	(gnl|cdd|79279 : 248.0) no description available & (q9bbq8|psbb_lotja : 208.0) Photosystem II P680 chlorophyll A apoprotein (CP-47 protein) - Lotus japonicus & (atcg00680 : 207.0) encodes for CP47, subunit of the photosystem II reaction center.; photosystem II reaction center protein B (PSBB); FUNCTIONS IN: chlorophyll binding; INVOLVED IN: photosynthesis, light reaction, photosystem II assembly;…	2.215	0.485	0.51	-2.19125	0.000108352	0.00216207	down	-3.11874	0.0109065	0.168107	not changed
	Zj.jz003951001	PsbB	(gnl|cdd|79279 : 366.0) no description available & (p06411|psbb_tobac : 327.0) Photosystem II P680 chlorophyll A apoprotein (CP-47 protein) - Nicotiana tabacum (Common tobacco) & (atcg00680 : 326.0) encodes for CP47, subunit of the photosystem II reaction center.; photosystem II reaction center protein B (PSBB); FUNCTIONS IN: chlorophyll binding; INVOLVED IN: photosynthesis, light reaction, photo…	3.175	0.635	2.24	-2.32193	2.48949e-06	8.71868e-05	down	-1.50326	0.418436	0.881363	not changed
	Zj.jz007373153	Psb28	(at4g28660 : 208.0) Similar to PsbW subunit of photosystem II.; photosystem II reaction center PSB28 protein (PSB28); FUNCTIONS IN: molecular_function unknown; INVOLVED IN: photosynthesis; LOCATED IN: chloroplast thylakoid membrane, photosystem II reaction center; EXPRESSED IN: 22 plant structures; EXPRESSED DURING: 13 growth stages; CONTAINS InterPro DOMAIN/s: Photosystem II protein Psb28, class…	2.48	1.03	2.59	-1.2677	0.0019383	0.0218379	down	-0.937388	0.898779	1	not changed
	Zj.jz039969013	PsbQ-like	(at3g01440 : 278.0) Encodes a subunit of the NAD(P)H complex located in the chloroplast thylakoid lumen.; PsbQ-like 1 (PQL1); FUNCTIONS IN: electron transporter, transferring electrons within the cyclic electron transport pathway of photosynthesis activity; INVOLVED IN: photosynthesis, light reaction, photosynthetic electron transport chain; LOCATED IN: in 7 components; EXPRESSED IN: 20 plant str…	2.015	0.765	1.95	-1.39725	0.00225701	0.024515	down	-1.04731	0.994853	1	not changed
	Zj.jz041065115	Psb27	(at1g03600 : 166.0) PSB27; FUNCTIONS IN: molecular_function unknown; INVOLVED IN: photosystem II repair; LOCATED IN: thylakoid, chloroplast thylakoid membrane, chloroplast thylakoid lumen, chloroplast photosystem II, chloroplast; EXPRESSED IN: 23 plant structures; EXPRESSED DURING: 13 growth stages; Has 273 Blast hits to 273 proteins in 82 species: Archae - 0; Bacteria - 114; Metazoa - 0; Fungi -…	4.075	1.825	6.08	-1.1589	0.00104136	0.0134294	down	-0.422729	0.157821	0.642394	not changed
	Zj.jz028857021	psbs	(q02060|psbs_spiol : 303.0) Photosystem II 22 kDa protein, chloroplast precursor (CP22) - Spinacia oleracea (Spinach) & (at1g44575 : 291.0) Encoding PSII-S (CP22), a ubiquitous pigment-binding protein associated with photosystem II (PSII) of higher plants. Involved in nonphotochemical quenching rather than in photosynthesis. Mutant has a normal violaxanthin cycle but has a limited capacity of que…	47.47	7.945	43.3	-2.5789	1.74569e-18	5.7911e-16	down	-1.13265	0.72582	1	not changed
Light harvesting complex I	Zj.jz006119168	Lhca5	(at1g45474 : 294.0) Encodes a component of the light harvesting complex of photosystem I.; photosystem I light harvesting complex gene 5 (LHCA5); FUNCTIONS IN: pigment binding; INVOLVED IN: photosynthesis, light harvesting in photosystem I, photosynthesis; LOCATED IN: light-harvesting complex, chloroplast thylakoid membrane, photosystem I antenna complex, chloroplast, membrane; EXPRESSED IN: 21 p…	17.495	8.015	25.81	-1.12617	4.82793e-08	2.82635e-06	down	-0.439013	0.016467	0.212306	not changed
PSI polypeptide subunits	Zj.jz006473002	PsaP	(at2g46820 : 158.0) Encodes the P subunit of Photosystem I. About 25% of the TMP14 pool appeared to be phosphorylated, and this ratio is not affected by light. Contains seven phosphorylation sites on threonine residue and chloroplast targeting signal. Located in the proximity of PSI-L, -H and -O subunits.; photosystem I P subunit (PSI-P); FUNCTIONS IN: DNA binding; INVOLVED IN: photosynthetic ele…	6.74	2.21	6.01	-1.6087	4.13464e-07	1.851e-05	down	-1.16538	0.718133	1	not changed
	Zj.jz003179018	PsaL	(q41385|psal_spiol : 238.0) Photosystem I reaction center subunit XI, chloroplast precursor (PSI-L) (PSI subunit V) - Spinacia oleracea (Spinach) & (at4g12800 : 229.0) Encodes subunit L of photosystem I reaction center.; photosystem I subunit l (PSAL); FUNCTIONS IN: molecular_function unknown; INVOLVED IN: photosynthesis, light reaction, photosynthesis; LOCATED IN: in 7 components; EXPRESSED IN: …	83.45	36.33	112.58	-1.19975	3.28778e-12	4.84745e-10	down	-0.568033	0.0277881	0.283611	not changed
	Zj.jz020959022	PsaN	(at5g64040 : 184.0) Encodes the only subunit of photosystem I located entirely in the thylakoid lumen. May be involved in the interaction between plastocyanin and the photosystem I complex.; PSAN; FUNCTIONS IN: calmodulin binding; INVOLVED IN: photosynthetic electron transport in photosystem I; LOCATED IN: chloroplast thylakoid membrane, photosystem I, chloroplast thylakoid lumen, chloroplast, ch…	7.85	2.985	10.97	-1.39496	6.01351e-06	0.000187266	down	-0.517201	0.15586	0.640589	not changed
Cytochrome b6/f	Zj.jz041065058	PetC	(p26291|ucria_pea : 309.0) Cytochrome b6-f complex iron-sulfur subunit, chloroplast precursor (EC 1.10.99.1) (Rieske iron-sulfur protein) (Plastohydroquinone:plastocyanin oxidoreductase iron-sulfur protein) (ISP) (RISP) - Pisum sativum (Garden pea) & (at4g03280 : 289.0) Encodes the Rieske FeS center of cytochrome b6f complex. Gene is expressed in shoot but not in root. Mutant has reduced electron…	6.645	1.5	10.94	-2.14731	1.7388e-11	2.2619e-09	down	-0.280728	0.0339967	0.317861	not changed
	Zj.jz044865013	PetM	(at2g26500 : 81.3) cytochrome b6f complex subunit (petM), putative; Has 37 Blast hits to 37 proteins in 10 species: Archae - 0; Bacteria - 0; Metazoa - 0; Fungi - 0; Plants - 37; Viruses - 0; Other Eukaryotes - 0 (source: NCBI BLink). & (reliability: 162.6) & (original description: no original description)	19.23	9.3	21.33	-1.04806	5.34266e-08	3.07493e-06	down	-0.850475	0.51288	0.936379	not changed
Photophosphorylation/F-type ATPase	Zj.jz008511139	F-type ATPase gamma	(p29790|atpg_tobac : 507.0) ATP synthase gamma chain, chloroplast precursor (EC 3.6.3.14) - Nicotiana tabacum (Common tobacco) & (at4g04640 : 503.0) One of two genes (with ATPC2) encoding the gamma subunit of Arabidopsis chloroplast ATP synthase.; ATPC1; FUNCTIONS IN: enzyme regulator activity; INVOLVED IN: photosynthetic electron transport in photosystem II, ATP synthesis coupled proton transpor…	56.28	24.89	70.52	-1.17706	5.11191e-17	1.43645e-14	down	-0.67459	0.0801818	0.486437	not changed
	Zj.jz032501123	F-type ATPase delta	(q02758|atpd_pea : 215.0) ATP synthase delta chain, chloroplast precursor (EC 3.6.3.14) - Pisum sativum (Garden pea) & (at4g09650 : 207.0) Encodes the chloroplast ATPase delta-subunit.; ATP synthase delta-subunit gene (ATPD); FUNCTIONS IN: hydrogen ion transporting ATP synthase activity, rotational mechanism; INVOLVED IN: response to cold, defense response to bacterium, photosynthetic electron tr…	41.425	20.5	57.7	-1.01488	1.57191e-11	2.06291e-09	down	-0.52193	0.0118721	0.175758	not changed
Noncyclicelectron transport	Zj.jz012139038	Chloroplast NAD(P)H dehydrogenase complex	(at4g37925 : 253.0) Encodes subunit NDH-M of NAD(P)H:plastoquinone dehydrogenase complex (Ndh complex) present in the thylakoid membrane of chloroplasts. This subunit is thought to be required for Ndh complex assembly.; subunit NDH-M of NAD(P)H:plastoquinone dehydrogenase complex (NDH-M); FUNCTIONS IN: oxidoreductase activity, acting on NADH or NADPH, quinone or similar compound as acceptor; INVO…	9.325	3.765	7.42	-1.30845	4.6274e-06	0.000149033	down	-1.32968	0.398952	0.870519	not changed
	Zj.jz029849056	Chloroplast NAD(P)H dehydrogenase complex	(at1g70760 : 177.0) a subunit of the chloroplast NAD(P)H dehydrogenase complex, involved in PSI cyclic electron transport. Located on the thylakoid membrane. Mutant has impaired NAD(P)H dehydrogenase activity.; CHLORORESPIRATORY REDUCTION 23 (CRR23); FUNCTIONS IN: oxidoreductase activity, acting on NADH or NADPH, quinone or similar compound as acceptor; INVOLVED IN: photosynthetic electron transp…	5.63	1.475	7.32	-1.93242	3.15268e-08	1.93081e-06	down	-0.621291	0.310662	0.808979	not changed
	Zj.jz039715091	Chloroplast NAD(P)H dehydrogenase complex	(at1g64770 : 417.0) encodes a novel subunit of the chloroplast NAD(P)H dehydrogenase complex, involved in cyclic electron flow around photosystem I to produce ATP.; NDH-dependent cyclic electron flow 1 (NDF2); BEST Arabidopsis thaliana protein match is: NDH-dependent cyclic electron flow 5 (TAIR:AT1G55370.2). & (reliability: 834.0) & (original description: no original description)	4.805	2.175	6.4	-1.14352	0.000603523	0.00869265	down	-0.586465	0.320408	0.816736	not changed
Calvin cycle/carbon fixation in photosynthetic organisms
Ribulose bisphosphate carboxylase small chain	Zj.jz000565096	RbcS	(q96542|rbs_betve : 291.0) Ribulose bisphosphate carboxylase small chain, chloroplast precursor (EC 4.1.1.39) (RuBisCO small subunit) - Betula verrucosa (White birch) (Betula pendula) & (at1g67090 : 285.0) ribulose bisphosphate carboxylase small chain 1A (RBCS1A); FUNCTIONS IN: ribulose-bisphosphate carboxylase activity, copper ion binding; INVOLVED IN: carbon fixation, response to cold, response…	750.015	281.525	1097.24	-1.41366	2.07526e-23	1.23919e-20	down	-0.451112	0.00451073	0.0974258	not changed
Glyceraldehyde-3-phosphate dehydrogenase (NADP+)	Zj.jz028347007	GapA	(at3g26650 : 602.0) Encodes one of the two subunits forming the photosynthetic glyceraldehyde-3-phosphate dehydrogenase (GAPDH) and as such a constituent of the supramolecular complex with phosphoribulokinase (PRK) thought to be linked by a small peptide encoded by CP12-2. GapA-1 is coordinately expressed by light with PRK and CP12-2. The enzyme activity, tested in leaf protein extracts dropped s…	338.405	131.01	524.43	-1.36907	2.70796e-24	1.90234e-21	down	-0.368001	0.00063548	0.0251796	not changed
	Zj.jz034129113	GapA	(at1g42970 : 746.0) Encodes chloroplast localized glyceraldehyde-3-phosphate dehydrogenase that can use both NADH and NADPH to reduce 1,3-diphosphate glycerate. It forms A2B2 heterotetramers with GapA forms of the GADPH enzyme. These complexes are active in the light under reducing conditions, but show reduced NADPH-dependent activity in response to oxidized thioredoxins and increased NAD(H)/NADP…	68.82	23.02	82.55	-1.57994	4.03637e-30	6.02555e-27	down	-0.73756	0.156296	0.640589	not changed
Sedoheptulose-1,7-bisphosphatase	Zj.jz038541007	SEBP	(o20252|s17p_spiol : 610.0) Sedoheptulose-1,7-bisphosphatase, chloroplast precursor (EC 3.1.3.37) (Sedoheptulose-bisphosphatase) (SBPase) (SED(1,7)P2ase) - Spinacia oleracea (Spinach) & (at3g55800 : 605.0) Encodes the chloroplast enzyme sedoheptulose-1,7-bisphosphatase (SBPase), involved in the carbon reduction of the Calvin cycle. Increase in SBPase activity in transgenic lines accumulate up to …	91.04	30.705	90.54	-1.56803	1.26015e-23	7.92072e-21	down	-1.00795	0.983922	1	not changed
	Zj.jz019227019	SEBP	(o20252|s17p_spiol : 649.0) Sedoheptulose-1,7-bisphosphatase, chloroplast precursor (EC 3.1.3.37) (Sedoheptulose-bisphosphatase) (SBPase) (SED(1,7)P2ase) - Spinacia oleracea (Spinach) & (at3g55800 : 625.0) Encodes the chloroplast enzyme sedoheptulose-1,7-bisphosphatase (SBPase), involved in the carbon reduction of the Calvin cycle. Increase in SBPase activity in transgenic lines accumulate up to …	3.17	0.4	7.16	-2.98641	2.23705e-11	2.87268e-09	down	0.175477	0.00456871	0.0979703	not changed
Ribose-5-phosphate isomerase	Zj.jz034597028	RpiA	(at3g04790 : 364.0) Ribose 5-phosphate isomerase, type A protein; FUNCTIONS IN: ribose-5-phosphate isomerase activity; INVOLVED IN: defense response to bacterium, reductive pentose-phosphate cycle; LOCATED IN: thylakoid, chloroplast thylakoid membrane, chloroplast stroma, chloroplast, chloroplast envelope; EXPRESSED IN: 26 plant structures; EXPRESSED DURING: 14 growth stages; CONTAINS InterPro DO…	27.765	13.335	35.57	-1.05805	1.06865e-09	1.00888e-07	down	-0.642606	0.0689504	0.452195	not changed
Ribulose bisphosphate carboxylase/oxygenase activase 1	Zj.jz004541117	RCA	(at2g39730 : 756.0) Rubisco activase, a nuclear-encoded chloroplast protein that consists of two isoforms arising from alternative splicing in most plants. Required for the light activation of rubisco.; rubisco activase (RCA); FUNCTIONS IN: enzyme regulator activity, ADP binding, ribulose-1,5-bisphosphate carboxylase/oxygenase activator activity, ATP binding; INVOLVED IN: response to cold, respon…	441.085	218.395	536.55	-1.01412	2.15032e-11	2.77624e-09	down	-0.717344	0.150407	0.636249	not changed
Glyceraldehyde-3-phosphate dehydrogenase	Zj.jz021445246	GAPDH	(p34921|g3pc_diaca : 577.0) Glyceraldehyde-3-phosphate dehydrogenase, cytosolic (EC 1.2.1.12) - Dianthus caryophyllus (Carnation) (Clove pink) & (at1g13440 : 572.0) glyceraldehyde-3-phosphate dehydrogenase C2 (GAPC2); FUNCTIONS IN: copper ion binding, glyceraldehyde-3-phosphate dehydrogenase activity, zinc ion binding; INVOLVED IN: response to oxidative stress, response to cadmium ion, gluconeoge…	313.74	726.15	312.57	1.2107	3.45094e-18	1.11386e-15	up	-1.00539	0.989286	1	not changed
Photorespiration/dicarboxylate metabolism
Phosphoglycolate phosphatase	Zj.jz008005158	PGLP	(at5g36700 : 510.0) 2-phosphoglycolate phosphatase 1 (PGLP1); FUNCTIONS IN: phosphoglycolate phosphatase activity; INVOLVED IN: metabolic process; EXPRESSED IN: 7 plant structures; CONTAINS InterPro DOMAIN/s: HAD-superfamily hydrolase, subfamily IIA (InterPro:IPR006357), 2-phosphoglycolate phosphatase, eukaryotic (InterPro:IPR006349); BEST Arabidopsis thaliana protein match is: Haloacid dehalogen…	115.105	56.735	139.16	-1.02064	7.16609e-13	1.19694e-10	down	-0.726206	0.12918	0.600888	not changed
	Zj.jz021445111	aminotransferases peroxisomal	(at1g70580 : 890.0) Encodes a protein with glyoxylate aminotransferase activity. It can act on a number of different small substrates and amino acids in vitro.; alanine-2-oxoglutarate aminotransferase 2 (AOAT2); FUNCTIONS IN: glycine:2-oxoglutarate aminotransferase activity, L-alanine:2-oxoglutarate aminotransferase activity, alanine-glyoxylate transaminase activity; INVOLVED IN: photorespiration…	89.87	37.095	102.44	-1.27661	5.02106e-19	1.81709e-16	down	-0.811132	0.29812	0.805598	not changed
	Zj.jz008005198	aminotransferases peroxisomal	(at2g13360 : 757.0) Encodes a peroxisomal photorespiratory enzyme that catalyzes transamination reactions with multiple substrates. It is involved in photorespiration.; alanine:glyoxylate aminotransferase (AGT); FUNCTIONS IN: serine-pyruvate transaminase activity, serine-glyoxylate transaminase activity, alanine-glyoxylate transaminase activity; INVOLVED IN: photorespiration; LOCATED IN: apoplast…	78.605	37.75	50.63	-1.05814	5.82484e-15	1.41966e-12	down	-1.63463	0.00103424	0.0360136	down
Phenylpropanoid biosynthesis
Phenylalanine ammonia-lyase	Zj.jz042945004	PAL	(p45733|pal3_tobac : 1218.0) Phenylalanine ammonia-lyase (EC 4.3.1.5) - Nicotiana tabacum (Common tobacco) & (at2g37040 : 1188.0) Encodes PAL1, a phenylalanine ammonia-lyase. Arabidopsis has four PALs: AT2G37040 (PAL1), AT3G53260 (PAL2), AT5G04230 (PAL3) and AT3G10340 (PAL4).; PHE ammonia lyase 1 (PAL1); FUNCTIONS IN: phenylalanine ammonia-lyase activity; INVOLVED IN: in 10 processes; LOCATED IN:…	1.355	0.28	0.86	-2.27479	0.00419521	0.0396685	down	-1.65588	0.499054	0.930061	not changed
4-coumarate-CoA ligase	Zj.jz005437072	4CL	(o24145|4cl1_tobac : 832.0) 4-coumarate--CoA ligase 1 (EC 6.2.1.12) (4CL 1) (4-coumaroyl-CoA synthase 1) - Nicotiana tabacum (Common tobacco) & (at3g21240 : 764.0) encodes an isoform of 4-coumarate:CoA ligase (4CL), which is involved in the last step of the general phenylpropanoid pathway. The catalytic efficiency was in the following (descending) order: p-coumaric acid, caffeic acid, ferulic aci…	134.925	166.695	70.01	0.305053	0.117797	0.396001	not changed	-1.94652	0.000434604	0.0190194	down
4-coumarate-CoA ligase	Zj.jz025819107	4CL	(at4g19010 : 684.0) AMP-dependent synthetase and ligase family protein; FUNCTIONS IN: 4-coumarate-CoA ligase activity; INVOLVED IN: metabolic process; EXPRESSED IN: 21 plant structures; EXPRESSED DURING: 11 growth stages; CONTAINS InterPro DOMAIN/s: AMP-binding, conserved site (InterPro:IPR020845), AMP-dependent synthetase/ligase (InterPro:IPR000873); BEST Arabidopsis thaliana protein match is: O…	30.82	63.065	22.16	1.03297	1.17774e-14	2.73109e-12	up	-1.47591	0.026331	0.274727	not changed
cinnamyl-alcohol dehydrogenase	Zj.jz037039020	CAD	(q9zrf1|mtdh_fraan : 559.0) Probable mannitol dehydrogenase (EC 1.1.1.255) (NAD-dependent mannitol dehydrogenase) - Fragaria ananassa (Strawberry) & (gnl|cdd|35246 : 512.0) no description available & (at4g37990 : 466.0) Encodes an aromatic alcohol:NADP+ oxidoreductase whose mRNA levels are increased in response to treatment with a variety of phytopathogenic bacteria. Though similar to mannitol de…	66.675	52.59	40.78	-0.342357	0.0131245	0.0919706	not changed	-1.70928	0.00032796	0.0153878	down
UDP-Glycosyltransferase superfamily protein	Zj.jz036025065	UGT72E	(at3g50740 : 475.0) UGT72E1 is an UDPG:coniferyl alcohol glucosyltransferase which specifically glucosylates sinapyl- and coniferyl aldehydes. The enzyme is thought to be involved in lignin metabolism.; UDP-glucosyl transferase 72E1 (UGT72E1); CONTAINS InterPro DOMAIN/s: UDP-glucuronosyl/UDP-glucosyltransferase (InterPro:IPR002213); BEST Arabidopsis thaliana protein match is: UDP-Glycosyltransfer…	13.295	4.6	13.5	-1.53118	3.03469e-09	2.63576e-07	down	-0.977924	0.92668	1	not changed
Caffeic acid 3-O-methyltransferase	Zj.jz010873008	COMT	(p28002|comt1_medsa : 634.0) Caffeic acid 3-O-methyltransferase (EC 2.1.1.68) (S-adenosysl-L-methionine:caffeic acid 3-O-methyltransferase) (COMT) (CAOMT) - Medicago sativa (Alfalfa) & (at5g54160 : 588.0) A caffeic acid/5-hydroxyferulic acid O-methyltransferase. Interacts with 14-4-3 proteins in yeast 2 hybrid assay. AtOMT1 (At5g54160) encodes a flavonol 3铆-O-methyltransferase that is highly acti…	20.84	29.26	10.33	0.489574	0.0177961	0.113809	not changed	-2.01252	0.000140879	0.00787209	down
Caffeoyl-CoA O-methyltransferase	Zj.jz041523078	CCoAOMT	(q43237|camt_vitvi : 472.0) Caffeoyl-CoA O-methyltransferase (EC 2.1.1.104) (Trans-caffeoyl-CoA 3-O-methyltransferase) (CCOAMT) (CCOAOMT) - Vitis vinifera (Grape) & (at4g34050 : 454.0) caffeoyl coenzyme A O-methyltransferase 1 (CCoAOMT1); FUNCTIONS IN: caffeoyl-CoA O-methyltransferase activity; INVOLVED IN: coumarin biosynthetic process, response to cadmium ion; LOCATED IN: cytosol; EXPRESSED IN:…	230.04	218.375	102.6	-0.075077	0.590461	0.867148	not changed	-2.16485	2.03084e-08	4.61631e-06	down
Flavone and flavonols
flavonoid 3''-monooxygenase	Zj.jz009381032	CYP75B1	(gnl|cdd|35378 : 484.0) no description available & (o81974|c71d8_soybn : 375.0) Cytochrome P450 71D8 (EC 1.14.-.-) (P450 CP7) - Glycine max (Soybean) & (at3g26310 : 366.0) putative cytochrome P450; "cytochrome P450, family 71, subfamily B, polypeptide 35" (CYP71B35); FUNCTIONS IN: electron carrier activity, monooxygenase activity, iron ion binding, oxygen binding, heme binding; INVOLVED IN: oxida…	4.04	1.365	3.84	-1.56545	0.000578152	0.00840997	down	-1.07325	0.902307	1	not changed
flavonoid 3''-monooxygenase	Zj.jz032893025	CYP75B1	(q9sbq9|f3ph_pethy : 721.0) Flavonoid 3'-monooxygenase (EC 1.14.13.21) (Flavonoid 3'-hydroxylase) (Cytochrome P450 75B2) - Petunia hybrida (Petunia) & (at5g07990 : 708.0) Required for flavonoid 3' hydroxylase activity.; TRANSPARENT TESTA 7 (TT7); CONTAINS InterPro DOMAIN/s: Cytochrome P450 (InterPro:IPR001128), Cytochrome P450, E-class, group I (InterPro:IPR002401), Cytochrome P450, conserved sit…	73.17	23.14	105.26	-1.66086	4.82405e-31	7.68149e-28	down	-0.475367	0.00561165	0.112714	not changed
flavonoids (containing anthocyanin)
chalcone synthase	Zj.jz028347025	CHS	(p51075|chsy_betve : 721.0) Chalcone synthase (EC 2.3.1.74) (Naringenin-chalcone synthase) - Betula verrucosa (White birch) (Betula pendula) & (at5g13930 : 686.0) Encodes chalcone synthase (CHS), a key enzyme involved in the biosynthesis of flavonoids. Required for the accumulation of purple anthocyanins in leaves and stems. Also involved in the regulation of auxin transport and the modulation of…	5.95	15.395	7.48	1.3715	1.7083e-09	1.55144e-07	up	-0.669851	0.378591	0.857873	not changed
chalcone synthase	Zj.jz044849051	CHS	(q9xj58|chs1_citsi : 620.0) Chalcone synthase 1 (EC 2.3.1.74) (Naringenin-chalcone synthase 1) - Citrus sinensis (Sweet orange) & (at5g13930 : 595.0) Encodes chalcone synthase (CHS), a key enzyme involved in the biosynthesis of flavonoids. Required for the accumulation of purple anthocyanins in leaves and stems. Also involved in the regulation of auxin transport and the modulation of root gravitr…	19.945	1.665	46.28	-3.58243	1.55933e-47	7.44892e-44	down	0.214362	7.88466e-10	2.79702e-07	not changed
NAD(P)H-dependent 6'-deoxychalcone synthase	Zj.jz025027001	6'-deoxychalcone synthase	(p26690|6dcs_soybn : 372.0) NAD(P)H-dependent 6'-deoxychalcone synthase (EC 2.3.1.170) - Glycine max (Soybean) & (at1g59960 : 360.0) NAD(P)-linked oxidoreductase superfamily protein; FUNCTIONS IN: oxidoreductase activity; INVOLVED IN: response to salt stress; EXPRESSED IN: 21 plant structures; EXPRESSED DURING: 13 growth stages; CONTAINS InterPro DOMAIN/s: Aldo/keto reductase (InterPro:IPR001395)…	13.885	5.81	7.48	-1.25692	1.85189e-08	1.24598e-06	down	-1.89242	0.00437984	0.0955717	not changed
dihydroflavonol 4-reductase	Zj.jz025457044	DFR	(gnl|cdd|36715 : 251.0) no description available & (p14720|dfra_pethy : 193.0) Dihydroflavonol-4-reductase (EC 1.1.1.219) (DFR) (Dihydrokaempferol 4-reductase) - Petunia hybrida (Petunia) & (at4g27250 : 187.0) NAD(P)-binding Rossmann-fold superfamily protein; FUNCTIONS IN: cinnamyl-alcohol dehydrogenase activity; INVOLVED IN: cellular metabolic process, metabolic process; LOCATED IN: cellular_com…	29.085	11.5	50.53	-1.33864	3.93534e-13	6.91145e-11	down	-0.203135	5.96812e-05	0.00402186	not changed
dihydroflavonol 4-reductase	Zj.jz025457046	DFR	(gnl|cdd|36715 : 248.0) no description available & (p14720|dfra_pethy : 202.0) Dihydroflavonol-4-reductase (EC 1.1.1.219) (DFR) (Dihydrokaempferol 4-reductase) - Petunia hybrida (Petunia) & (at4g27250 : 189.0) NAD(P)-binding Rossmann-fold superfamily protein; FUNCTIONS IN: cinnamyl-alcohol dehydrogenase activity; INVOLVED IN: cellular metabolic process, metabolic process; LOCATED IN: cellular_com…	17.335	6.835	22.77	-1.34267	5.87515e-09	4.5561e-07	down	-0.606554	0.13324	0.608699	not changed
dihydroflavonol 4-reductase	Zj.jz041429069	DFR	(p51110|dfra_vitvi : 399.0) Dihydroflavonol-4-reductase (EC 1.1.1.219) (DFR) (Dihydrokaempferol 4-reductase) - Vitis vinifera (Grape) & (at5g42800 : 367.0) dihydroflavonol reductase. Catalyzes the conversion of dihydroquercetin to leucocyanidin in the biosynthesis of anthocyanins.; dihydroflavonol 4-reductase (DFR); CONTAINS InterPro DOMAIN/s: NAD-dependent epimerase/dehydratase (InterPro:IPR0015…	6.89	2.305	7.71	-1.57974	1.72165e-07	8.63897e-06	down	-0.837773	0.644249	0.985458	not changed
dihydroflavonol 4-reductase	Zj.jz041429070	DFR	(p51104|dfra_diaca : 400.0) Dihydroflavonol-4-reductase (EC 1.1.1.219) (DFR) (Dihydrokaempferol 4-reductase) - Dianthus caryophyllus (Carnation) (Clove pink) & (at5g42800 : 395.0) dihydroflavonol reductase. Catalyzes the conversion of dihydroquercetin to leucocyanidin in the biosynthesis of anthocyanins.; dihydroflavonol 4-reductase (DFR); CONTAINS InterPro DOMAIN/s: NAD-dependent epimerase/dehyd…	15.72	4.145	38.12	-1.92316	2.52288e-10	2.71437e-08	down	0.277947	2.24517e-05	0.00187731	not changed
Dihydroflavonol-4-reductase	Zj.jz025457046	DFR	(gnl|cdd|36715 : 248.0) no description available & (p14720|dfra_pethy : 202.0) Dihydroflavonol-4-reductase (EC 1.1.1.219) (DFR) (Dihydrokaempferol 4-reductase) - Petunia hybrida (Petunia) & (at4g27250 : 189.0) NAD(P)-binding Rossmann-fold superfamily protein; FUNCTIONS IN: cinnamyl-alcohol dehydrogenase activity; INVOLVED IN: cellular metabolic process, metabolic process; LOCATED IN: cellular_com…	17.335	6.835	22.77	-1.34267	5.87515e-09	4.5561e-07	down	-0.606554	0.13324	0.608699	not changed
leucocyanidin dioxygenase	Zj.jz044313128	leucocyanidin dioxygenase	(gnl|cdd|35365 : 311.0) no description available & (at4g25300 : 265.0) 2-oxoglutarate (2OG) and Fe(II)-dependent oxygenase superfamily protein; FUNCTIONS IN: oxidoreductase activity, acting on paired donors, with incorporation or reduction of molecular oxygen, 2-oxoglutarate as one donor, and incorporation of one atom each of oxygen into both donors, oxidoreductase activity; INVOLVED IN: flavonoi…	1.54	0.54	1.86	-1.5119	0.00129685	0.0158924	down	-0.727628	0.616257	0.980525	not changed
leucocyanidin dioxygenase	Zj.jz044537180	leucocyanidin dioxygenase	(gnl|cdd|35365 : 217.0) no description available & (at2g36690 : 157.0) 2-oxoglutarate (2OG) and Fe(II)-dependent oxygenase superfamily protein; FUNCTIONS IN: oxidoreductase activity, acting on paired donors, with incorporation or reduction of molecular oxygen, 2-oxoglutarate as one donor, and incorporation of one atom each of oxygen into both donors, oxidoreductase activity; INVOLVED IN: biosynth…	366.5	81.955	772.29	-2.16091	5.78295e-14	1.22235e-11	down	0.0753295	1.06433e-09	3.46101e-07	not changed
leucocyanidin dioxygenase	Zj.jz044313130	leucocyanidin dioxygenase	(at4g25300 : 99.4) 2-oxoglutarate (2OG) and Fe(II)-dependent oxygenase superfamily protein; FUNCTIONS IN: oxidoreductase activity, acting on paired donors, with incorporation or reduction of molecular oxygen, 2-oxoglutarate as one donor, and incorporation of one atom each of oxygen into both donors, oxidoreductase activity; INVOLVED IN: flavonoid biosynthetic process; LOCATED IN: cellular_compone…	3.3	1.925	0.67	-0.777608	0.0473619	0.223323	not changed	-3.30023	0.00051802	0.0216966	down
anthocyanidin 3-O-glucosyltransferase	Zj.jz018825058	BZ1	(at5g65550 : 224.0) UDP-Glycosyltransferase superfamily protein; FUNCTIONS IN: transferase activity, transferring glycosyl groups; INVOLVED IN: metabolic process; CONTAINS InterPro DOMAIN/s: UDP-glucuronosyl/UDP-glucosyltransferase (InterPro:IPR002213); BEST Arabidopsis thaliana protein match is: UDP-Glycosyltransferase superfamily protein (TAIR:AT5G49690.1); Has 1807 Blast hits to 1807 proteins …	2.065	0.66	1.89	-1.6456	0.000610299	0.00876458	down	-1.12776	0.895168	1	not changed
anthocyanidin 3-O-glucosyltransferase	Zj.jz042095026	BZ1	(at5g65550 : 240.0) UDP-Glycosyltransferase superfamily protein; FUNCTIONS IN: transferase activity, transferring glycosyl groups; INVOLVED IN: metabolic process; CONTAINS InterPro DOMAIN/s: UDP-glucuronosyl/UDP-glucosyltransferase (InterPro:IPR002213); BEST Arabidopsis thaliana protein match is: UDP-Glycosyltransferase superfamily protein (TAIR:AT5G49690.1); Has 1807 Blast hits to 1807 proteins …	10.815	5.225	20.34	-1.04953	0.00119307	0.0149745	down	-0.088714	0.00273967	0.0704061	not changed
laccase-like polyphenol oxidase	Zj.jz019439058	polyphenol oxidase	(at5g48100 : 622.0) Encodes a protein that is similar to laccase-like polyphenol oxidases. Involved in lignin and flavonoids biosynthesis. It has four conserved copper binding domains. Expressed in developing testa, where it colocalizes with the flavonoid end products proanthocyanidins and flavonols. Mutant plants exhibited a delay in developmentally determined browning of the testa, characterize…	54.395	69.085	6.49	0.344898	0.406366	0.747597	not changed	-4.06718	2.33774e-08	5.21272e-06	down
Metabolism of terpenoids and polyketides
camelliol C synthase	Zj.jz025149001	CAMS1	(gnl|cdd|35718 : 180.0) no description available & (at1g78950 : 174.0) Terpenoid cyclases family protein; CONTAINS InterPro DOMAIN/s: Terpene synthase, conserved site (InterPro:IPR002365), Squalene cyclase (InterPro:IPR018333), Terpenoid cylases/protein prenyltransferase alpha-alpha toroid (InterPro:IPR008930), Prenyltransferase/squalene oxidase (InterPro:IPR001330); BEST Arabidopsis thaliana pro…	6.475	2.02	7.36	-1.68052	1.9557e-07	9.63133e-06	down	-0.815174	0.609438	0.976378	not changed
camelliol C synthase	Zj.jz029347001	CAMS1	(gnl|cdd|35718 : 433.0) no description available & (at1g78955 : 380.0) camelliol C synthase 1 (CAMS1); CONTAINS InterPro DOMAIN/s: Terpenoid cylases/protein prenyltransferase alpha-alpha toroid (InterPro:IPR008930), Squalene cyclase (InterPro:IPR018333), Prenyltransferase/squalene oxidase (InterPro:IPR001330); BEST Arabidopsis thaliana protein match is: Terpenoid cyclases family protein (TAIR:AT1…	15.925	6.3	19.77	-1.33787	5.16449e-09	4.11179e-07	down	-0.687981	0.223967	0.72829	not changed
camelliol C synthase	Zj.jz029739001	CAMS1	(gnl|cdd|35718 : 812.0) no description available & (at1g78950 : 775.0) Terpenoid cyclases family protein; CONTAINS InterPro DOMAIN/s: Terpene synthase, conserved site (InterPro:IPR002365), Squalene cyclase (InterPro:IPR018333), Terpenoid cylases/protein prenyltransferase alpha-alpha toroid (InterPro:IPR008930), Prenyltransferase/squalene oxidase (InterPro:IPR001330); BEST Arabidopsis thaliana pro…	12.375	5.685	16.22	-1.1222	9.97483e-06	0.00029233	down	-0.609655	0.155435	0.640589	not changed
camelliol C synthase	Zj.jz029739002	CAMS1	(gnl|cdd|35718 : 705.0) no description available & (at1g78950 : 678.0) Terpenoid cyclases family protein; CONTAINS InterPro DOMAIN/s: Terpene synthase, conserved site (InterPro:IPR002365), Squalene cyclase (InterPro:IPR018333), Terpenoid cylases/protein prenyltransferase alpha-alpha toroid (InterPro:IPR008930), Prenyltransferase/squalene oxidase (InterPro:IPR001330); BEST Arabidopsis thaliana pro…	5.455	1.825	6.33	-1.57968	4.02616e-06	0.000131913	down	-0.785374	0.598172	0.970884	not changed
camelliol C synthase	Zj.jz034893002	CAMS1	(gnl|cdd|35718 : 391.0) no description available & (at1g78955 : 350.0) camelliol C synthase 1 (CAMS1); CONTAINS InterPro DOMAIN/s: Terpenoid cylases/protein prenyltransferase alpha-alpha toroid (InterPro:IPR008930), Squalene cyclase (InterPro:IPR018333), Prenyltransferase/squalene oxidase (InterPro:IPR001330); BEST Arabidopsis thaliana protein match is: Terpenoid cyclases family protein (TAIR:AT1…	2.92	0.84	4.19	-1.79751	2.71627e-05	0.000699116	down	-0.479018	0.290826	0.803908	not changed
prenyl (solanesyl) diphosphate synthase, subunit 1	Zj.jz044815005	Pdss1	(at1g17050 : 541.0) Encodes a protein with solanesyl diphosphate synthase activity.; solanesyl diphosphate synthase 2 (SPS2); FUNCTIONS IN: trans-octaprenyltranstransferase activity; INVOLVED IN: ubiquinone biosynthetic process; LOCATED IN: chloroplast, plastid; EXPRESSED IN: 22 plant structures; EXPRESSED DURING: 13 growth stages; CONTAINS InterPro DOMAIN/s: Solanesyl diphosphate synthase (Inter…	22.04	10.325	20.09	-1.09398	4.60818e-09	3.79539e-07	down	-1.13365	0.586392	0.964015	not changed
hydroxymethylglutaryl-CoA synthase	Zj.jz044811073	HMGCS	(at4g11820 : 774.0) Encodes a protein with hydroxymethylglutaryl-CoA synthase activity which was characterized by phenotypical complementation of the S. cerevisiae mutant.; MVA1; CONTAINS InterPro DOMAIN/s: Thiolase-like (InterPro:IPR016039), Hydroxymethylglutaryl-coenzyme A synthase C-terminal (InterPro:IPR013746), Hydroxymethylglutaryl-coenzyme A synthase, N-terminal (InterPro:IPR013528), Hydro…	31.71	13.37	45.13	-1.24594	3.45151e-09	2.95117e-07	down	-0.490851	0.00873297	0.148143	not changed
hydroxymethylglutaryl-CoA synthase	Zj.jz022481153	HMGCS	(at4g11820 : 785.0) Encodes a protein with hydroxymethylglutaryl-CoA synthase activity which was characterized by phenotypical complementation of the S. cerevisiae mutant.; MVA1; CONTAINS InterPro DOMAIN/s: Thiolase-like (InterPro:IPR016039), Hydroxymethylglutaryl-coenzyme A synthase C-terminal (InterPro:IPR013746), Hydroxymethylglutaryl-coenzyme A synthase, N-terminal (InterPro:IPR013528), Hydro…	54.575	36.955	27.57	-0.562471	0.000138914	0.00266932	down	-1.98514	6.712e-06	0.000701554	down
Fatty acid biosynthesis and elongation
FA synthesis and FA elongation.acyl coa ligase	Zj.jz044537039	ACSL	(at2g17650 : 845.0) AMP-dependent synthetase and ligase family protein; FUNCTIONS IN: catalytic activity; INVOLVED IN: metabolic process; LOCATED IN: mitochondrion; EXPRESSED IN: carpel; EXPRESSED DURING: petal differentiation and expansion stage; CONTAINS InterPro DOMAIN/s: AMP-binding, conserved site (InterPro:IPR020845), AMP-dependent synthetase/ligase (InterPro:IPR000873); BEST Arabidopsis th…	61.905	102.805	35.21	0.731783	4.32666e-07	1.9173e-05	not changed	-1.81407	4.32454e-05	0.00315422	down
FA synthesis and FA elongation.long chain fatty acid CoA ligase	Zj.jz025457023	ACSL	(at4g23850 : 1072.0) long-chain acyl-CoA synthetase 4 (LACS4); FUNCTIONS IN: catalytic activity; INVOLVED IN: fatty acid biosynthetic process; LOCATED IN: plasma membrane; EXPRESSED IN: 26 plant structures; EXPRESSED DURING: 13 growth stages; CONTAINS InterPro DOMAIN/s: AMP-binding, conserved site (InterPro:IPR020845), AMP-dependent synthetase/ligase (InterPro:IPR000873); BEST Arabidopsis thalian…	150.37	175.7	89.9	0.224597	0.139467	0.437736	not changed	-1.74212	0.000797244	0.0299427	down
FA synthesis and FA elongation.beta ketoacyl CoA synthase	Zj.jz042427012	3-ketoacyl-CoA synthase	(at2g26640 : 764.0) Encodes KCS11, a member of the 3-ketoacyl-CoA synthase family involved in the biosynthesis of VLCFA (very long chain fatty acids).; 3-ketoacyl-CoA synthase 11 (KCS11); FUNCTIONS IN: transferase activity, transferring acyl groups other than amino-acyl groups, catalytic activity; INVOLVED IN: response to cold, response to light stimulus, response to osmotic stress; LOCATED IN: m…	0.795	5.92	1.28	2.89657	1.84382e-14	4.15468e-12	up	-0.312883	0.33762	0.82579	not changed
FA synthesis and FA elongation.ACP desaturase	Zj.jz024797073	Acyl-[acyl-carrier-protein] desaturase	(p22337|stad_ricco : 737.0) Acyl-[acyl-carrier-protein] desaturase, chloroplast precursor (EC 1.14.19.2) (Stearoyl-ACP desaturase) (Delta(9) stearoyl-acyl carrier protein desaturase) - Ricinus communis (Castor bean) & (at2g43710 : 686.0) Encodes a stearoyl-ACP desaturase, involved in fatty acid desaturation. The ssi2 mutants have increased 18:0 and reduced 18:1 fatty acids. Exogenous application …	108.38	147.64	69.98	0.445985	0.000516101	0.00770442	not changed	-1.63108	0.000990292	0.0349182	down
Triacylglycerols synthesis
TAG synthesis	Zj.jz017079189	Acyl-CoA:diacylglycerol acyltransferase (DGAT)	(at2g19450 : 696.0) Encodes Acyl-CoA:diacylglycerol acyltransferase (DGAT) catalyzes the final step of the triacylglycerol synthesis pathway. An insertion mutation in the TAG1 gene results in altered lipid phenotype. Role in senescence and seed development.; TRIACYLGLYCEROL BIOSYNTHESIS DEFECT 1 (TAG1); CONTAINS InterPro DOMAIN/s: Membrane bound O-acyl transferase, MBOAT (InterPro:IPR004299); Has…	2.03	6.025	2.69	1.56948	4.50196e-05	0.00105628	up	-0.593874	0.491161	0.925592	not changed
Glycolipid synthesis
glycolipid synthesis.DGDG synthase	Zj.jz029235049	Digalactosyldiacylglycerol synthase	(q6dw73|dgdg2_lotja : 282.0) Digalactosyldiacylglycerol synthase 2, chloroplast (EC 2.4.1.241) - Lotus japonicus & (at4g00550 : 264.0) encodes a UDP-galactose-dependent digalactosyldiacylglycerol(DGDG) synthase. Located in chloroplast outer membrane.; digalactosyl diacylglycerol deficient 2 (DGD2); CONTAINS InterPro DOMAIN/s: Glycosyl transferase, group 1 (InterPro:IPR001296); BEST Arabidopsis th…	3.16	0.82	2.14	-1.94623	9.26005e-07	3.74875e-05	down	-1.56231	0.293885	0.805598	not changed
Phospholipid synthesis
Phospholipid synthesis.(S)-coclaurine-N-methyltransferase	Zj.jz008869083	S)-coclaurine-N-methyltransferase	(at4g33110 : 286.0) S-adenosyl-L-methionine-dependent methyltransferases superfamily protein; FUNCTIONS IN: (S)-coclaurine-N-methyltransferase activity; INVOLVED IN: lipid biosynthetic process; CONTAINS InterPro DOMAIN/s: Cyclopropane-fatty-acyl-phospholipid/mycolic acid synthase (InterPro:IPR003333); BEST Arabidopsis thaliana protein match is: S-adenosyl-L-methionine-dependent methyltransferases…	1.775	0.635	4.77	-1.48299	0.00124714	0.0154823	down	0.42617	0.00378117	0.0865382	not changed
Lipid degradation
lipid degradation.lipases.triacylglycerol lipase	Zj.jz005267096	.triacylglycerol lipase	(at4g18550 : 545.0) alpha/beta-Hydrolases superfamily protein; FUNCTIONS IN: triglyceride lipase activity; INVOLVED IN: lipid metabolic process; LOCATED IN: cellular_component unknown; EXPRESSED IN: 7 plant structures; EXPRESSED DURING: 4 anthesis, petal differentiation and expansion stage; CONTAINS InterPro DOMAIN/s: Lipase, class 3 (InterPro:IPR002921); BEST Arabidopsis thaliana protein match i…	4.01	13.5	0.99	1.75129	3.76254e-07	1.72161e-05	up	-3.0181	0.00182208	0.0535263	not changed
lipid degradation.lipases.triacylglycerol lipase	Zj.jz014397052	.triacylglycerol lipase	(at1g51440 : 635.0) Encodes a lipase that hydrolyzes phosphatidylcholine, glycolipids as well as triacylglycerols.; alpha/beta-Hydrolases superfamily protein; FUNCTIONS IN: galactolipase activity, triglyceride lipase activity, phospholipase A1 activity; INVOLVED IN: lipid metabolic process; LOCATED IN: chloroplast; EXPRESSED IN: 12 plant structures; EXPRESSED DURING: 4 anthesis, C globular stage,…	2.305	2.015	0.13	-0.193987	0.755435	0.949434	not changed	-5.14818	0.000524002	0.02183	down
lipid degradation.lipases.triacylglycerol lipase	Zj.jz028347181	.triacylglycerol lipase	(at5g14180 : 548.0) Myzus persicae-induced lipase 1 (MPL1); FUNCTIONS IN: catalytic activity; INVOLVED IN: glycerol biosynthetic process, lipid metabolic process; LOCATED IN: endomembrane system; EXPRESSED IN: 7 plant structures; EXPRESSED DURING: L mature pollen stage, M germinated pollen stage, 4 anthesis, petal differentiation and expansion stage; CONTAINS InterPro DOMAIN/s: AB-hydrolase-assoc…	4.435	23.245	5.82	2.38991	4.63946e-19	1.73146e-16	up	-0.607915	0.393615	0.86573	not changed
lipid degradation.lysophospholipases.phospholipase D	Zj.jz034129028	phospholipase D	(at4g35790 : 1185.0) Encodes a protein with phospholipase D activity. Involved in phospolipase metabolism. Mutants are affected in hydrogen peroxide mediated cell death.; ARABIDOPSIS THALIANA PHOSPHOLIPASE D DELTA (ATPLDDELTA); FUNCTIONS IN: phospholipase D activity; INVOLVED IN: response to water deprivation, response to cold, hyperosmotic salinity response, phosphatidic acid metabolic process, …	2.935	0.925	2.4	-1.66584	4.54043e-05	0.00106426	down	-1.29033	0.61191	0.978198	not changed
lipid degradation.lysophospholipases.carboxylesterase	Zj.jz011311009	carboxylesterase	(gnl|cdd|36728 : 233.0) no description available & (gnl|cdd|87389 : 183.0) no description available & (at5g16080 : 159.0) carboxyesterase 17 (CXE17); FUNCTIONS IN: hydrolase activity; INVOLVED IN: metabolic process; LOCATED IN: cellular_component unknown; EXPRESSED IN: 11 plant structures; EXPRESSED DURING: 4 anthesis, petal differentiation and expansion stage; CONTAINS InterPro DOMAIN/s: Lipase,…	35.485	177.875	13.78	2.32558	4.61038e-26	4.23534e-23	up	-2.36463	1.36192e-05	0.00125538	down
lipid degradation.lysophospholipases.carboxylesterase	Zj.jz011311010	carboxylesterase	(gnl|cdd|36728 : 224.0) no description available & (gnl|cdd|87389 : 176.0) no description available & (at5g16080 : 146.0) carboxyesterase 17 (CXE17); FUNCTIONS IN: hydrolase activity; INVOLVED IN: metabolic process; LOCATED IN: cellular_component unknown; EXPRESSED IN: 11 plant structures; EXPRESSED DURING: 4 anthesis, petal differentiation and expansion stage; CONTAINS InterPro DOMAIN/s: Lipase,…	26.495	129.415	9.37	2.28821	5.95978e-57	7.11747e-53	up	-2.4996	2.79152e-09	8.48803e-07	down
lipid degradation.lysophospholipases.carboxylesterase	Zj.jz041763111	carboxylesterase	(at3g15650 : 391.0) alpha/beta-Hydrolases superfamily protein; FUNCTIONS IN: hydrolase activity, carboxylesterase activity; EXPRESSED IN: 16 plant structures; EXPRESSED DURING: 11 growth stages; CONTAINS InterPro DOMAIN/s: Phospholipase/carboxylesterase (InterPro:IPR003140); BEST Arabidopsis thaliana protein match is: alpha/beta-Hydrolases superfamily protein (TAIR:AT1G52700.1). & (gnl|cdd|37323 …	20.25	31.795	7.04	0.650878	0.00913269	0.070548	not changed	-2.52427	0.000120423	0.00704868	down
lipid degradation.lysophospholipases.glycerophosphodiester phosphodiesterase	Zj.jz014311035		(at5g38280 : 322.0) putative receptor serine/threonine kinase PR5K (PR5K) mRNA, PR5-like receptor kinase; PR5-like receptor kinase (PR5K); FUNCTIONS IN: transmembrane receptor protein serine/threonine kinase activity, kinase activity; INVOLVED IN: response to fungus; LOCATED IN: endomembrane system; EXPRESSED IN: 6 plant structures; EXPRESSED DURING: petal differentiation and expansion stage; CON…	8.955	3.355	6.33	-1.41638	5.65203e-08	3.23738e-06	down	-1.50049	0.170584	0.662776	not changed
lipid degradation.lysophospholipases.glycerophosphodiester phosphodiesterase	Zj.jz036789095		(at1g66920 : 348.0) Protein kinase superfamily protein; FUNCTIONS IN: protein serine/threonine kinase activity, protein kinase activity, kinase activity, ATP binding; INVOLVED IN: protein amino acid phosphorylation; LOCATED IN: endomembrane system; CONTAINS InterPro DOMAIN/s: Protein kinase, ATP binding site (InterPro:IPR017441), Serine/threonine-protein kinase domain (InterPro:IPR002290), Serine…	2.185	0.69	0.58	-1.66297	0.000662222	0.00937591	down	-2.91351	0.00562802	0.112719	not changed
lipid degradation.lysophospholipases.glycerophosphodiester phosphodiesterase	Zj.jz036789096		(at5g38280 : 338.0) putative receptor serine/threonine kinase PR5K (PR5K) mRNA, PR5-like receptor kinase; PR5-like receptor kinase (PR5K); FUNCTIONS IN: transmembrane receptor protein serine/threonine kinase activity, kinase activity; INVOLVED IN: response to fungus; LOCATED IN: endomembrane system; EXPRESSED IN: 6 plant structures; EXPRESSED DURING: petal differentiation and expansion stage; CON…	1.805	0.515	0.48	-1.80935	8.59653e-05	0.00178379	down	-2.91089	0.00788645	0.139396	not changed
Cellulose synthesis
cellulose synthase	Zj.jz026761040	cellulose synthase like D4	(at4g38190 : 1885.0) encodes a gene similar to cellulose synthase; cellulose synthase like D4 (CSLD4); CONTAINS InterPro DOMAIN/s: Cellulose synthase (InterPro:IPR005150); BEST Arabidopsis thaliana protein match is: cellulose synthase-like D3 (TAIR:AT3G03050.1); Has 3503 Blast hits to 2866 proteins in 674 species: Archae - 22; Bacteria - 1611; Metazoa - 5; Fungi - 10; Plants - 1761; Viruses - 2; …	2.22	7.755	2.97	1.80457	4.70247e-09	3.84652e-07	up	-0.580097	0.407465	0.877078	not changed
cellulose synthase	Zj.jz042733070	cellulose synthase like E1	(at1g55850 : 652.0) encodes a protein similar to cellulose synthase; cellulose synthase like E1 (CSLE1); FUNCTIONS IN: cellulose synthase activity, transferase activity, transferring glycosyl groups; INVOLVED IN: plant-type cell wall biogenesis, cellulose biosynthetic process, polysaccharide biosynthetic process; LOCATED IN: endoplasmic reticulum, plasma membrane; EXPRESSED IN: 24 plant structure…	90.42	205.45	88.37	1.18407	4.34059e-06	0.000140863	up	-1.03309	0.931994	1	down
cellulose synthase	Zj.jz000799115	Cellulose-synthase-like C12	(at4g07960 : 1050.0) encodes a gene similar to cellulose synthase; Cellulose-synthase-like C12 (CSLC12); FUNCTIONS IN: cellulose synthase activity, transferase activity, transferring glycosyl groups; INVOLVED IN: biological_process unknown; LOCATED IN: cellular_component unknown; EXPRESSED IN: 24 plant structures; EXPRESSED DURING: 15 growth stages; CONTAINS InterPro DOMAIN/s: Glycosyl transferas…	82.88	166.4	104.1	1.00556	8.30726e-11	9.72642e-09	up	-0.671126	0.0701123	0.455354	not changed
cellulose synthase	Zj.jz037709020	Cellulose-synthase-like C5	(at4g31590 : 1052.0) encodes a gene similar to cellulose synthase; Cellulose-synthase-like C5 (CSLC5); FUNCTIONS IN: cellulose synthase activity, transferase activity, transferring glycosyl groups; INVOLVED IN: biological_process unknown; LOCATED IN: nucleus; EXPRESSED IN: 23 plant structures; EXPRESSED DURING: 13 growth stages; CONTAINS InterPro DOMAIN/s: Glycosyl transferase, family 2 (InterPro…	8.68	3.105	8.99	-1.4831	1.33013e-07	6.82976e-06	down	-0.949374	0.872739	1	not changed
Cell wall proteins
AGP	Zj.jz042733090	fasciclin-like arabinogalactan-protein 1	(at5g55730 : 420.0) fasciclin-like arabinogalactan-protein 1 (Fla1); FASCICLIN-like arabinogalactan 1 (FLA1); CONTAINS InterPro DOMAIN/s: FAS1 domain (InterPro:IPR000782); BEST Arabidopsis thaliana protein match is: FASCICLIN-like arabinogalactan 2 (TAIR:AT4G12730.1). & (reliability: 840.0) & (original description: no original description)	17.93	56.21	19.25	1.64845	8.73035e-06	0.000258715	up	-0.897517	0.702302	1	not changed
AGP	Zj.jz016347007	fasciclin-like arabinogalactan-protein 7	(at2g04780 : 200.0) fasciclin-like arabinogalactan-protein 7 (Fla7); FASCICLIN-like arabinoogalactan 7 (FLA7); LOCATED IN: anchored to plasma membrane, plasma membrane, anchored to membrane, membrane; EXPRESSED IN: 22 plant structures; EXPRESSED DURING: 13 growth stages; CONTAINS InterPro DOMAIN/s: FAS1 domain (InterPro:IPR000782); BEST Arabidopsis thaliana protein match is: FASCICLIN-like arabin…	18.82	38.85	38.44	1.04565	0.00256008	0.0270086	up	0.0303417	7.9666e-06	0.000800523	not changed
LRR	Zj.jz000817001	leucine-rich repeat/extensin	(at1g62440 : 478.0) encodes a paralog of LRX1 (LEUCINE-RICH REPEAT/EXTENSIN 1) which acts synergistically with LRX1 in root hair cell morphogenesis.; leucine-rich repeat/extensin 2 (LRX2); CONTAINS InterPro DOMAIN/s: Leucine-rich repeat-containing N-terminal domain, type 2 (InterPro:IPR013210), Leucine-rich repeat (InterPro:IPR001611); BEST Arabidopsis thaliana protein match is: leucine-rich repe…	9.635	22.685	10.87	1.23538	0.000137387	0.00264422	up	-0.826005	0.582468	0.961932	not changed
Cell wall degradation and modification
Glucuronidase	Zj.jz019851023	glucuronidase 3	(at5g34940 : 744.0) The protein is predicted (WoLF PSORT program) to be membrane-associated.; glucuronidase 3 (GUS3); FUNCTIONS IN: beta-glucuronidase activity; INVOLVED IN: biological_process unknown; LOCATED IN: plant-type cell wall; EXPRESSED IN: 22 plant structures; EXPRESSED DURING: 11 growth stages; CONTAINS InterPro DOMAIN/s: Glycoside hydrolase family 79, N-terminal (InterPro:IPR005199); …	3.085	7.155	5.63	1.21368	2.4091e-05	0.00062818	up	-0.132136	0.0442934	0.366695	not changed
Expansin	Zj.jz042921067	expansin A15	(at3g29030 : 296.0) Encodes an expansin. Naming convention from the Expansin Working Group (Kende et al, 2004. Plant Mol Bio); expansin A5 (EXPA5); INVOLVED IN: plant-type cell wall modification involved in multidimensional cell growth, unidimensional cell growth, plant-type cell wall loosening; LOCATED IN: endomembrane system, extracellular region; EXPRESSED IN: 21 plant structures; EXPRESSED DU…	44.625	100.475	21.24	1.17091	1.57664e-09	1.43733e-07	up	-2.07107	1.63266e-06	0.000206624	down
Expansin	Zj.jz028561011	Expansin-like	(at3g45970 : 335.0) member of EXPANSIN-LIKE. Naming convention from the Expansin Working Group (Kende et al, 2004. Plant Mol Bio); expansin-like A1 (EXLA1); INVOLVED IN: unidimensional cell growth, plant-type cell wall loosening; LOCATED IN: cell wall, plant-type cell wall; EXPRESSED IN: 20 plant structures; EXPRESSED DURING: 10 growth stages; CONTAINS InterPro DOMAIN/s: Barwin-related endoglucan…	23.8	61.68	24.4	1.37384	3.53954e-08	2.1403e-06	up	-0.96408	0.858453	1	not changed
Xyloglucan endotransglucosylase/hydrolase	Zj.jz031429005	xyloglucan endotransglucosylase/hydrolase 1	(at4g13090 : 350.0) xyloglucan endotransglucosylase/hydrolase 2 (XTH2); FUNCTIONS IN: hydrolase activity, acting on glycosyl bonds, xyloglucan:xyloglucosyl transferase activity, hydrolase activity, hydrolyzing O-glycosyl compounds; INVOLVED IN: carbohydrate metabolic process, cellular glucan metabolic process; LOCATED IN: endomembrane system, cell wall, apoplast; CONTAINS InterPro DOMAIN/s: Xylog…	0.66	3.42	0.001	2.37346	7.66778e-07	3.18513e-05	up	-10.3663	0.000436305	0.0190582	down
Xyloglucan endotransglucosylase/hydrolase	Zj.jz031003077	xyloglucan endotransglucosylase/hydrolase 15	(p35694|bru1_soybn : 404.0) Brassinosteroid-regulated protein BRU1 precursor - Glycine max (Soybean) & (at3g23730 : 389.0) xyloglucan endotransglucosylase/hydrolase 16 (XTH16); FUNCTIONS IN: hydrolase activity, acting on glycosyl bonds, hydrolase activity, hydrolyzing O-glycosyl compounds, xyloglucan:xyloglucosyl transferase activity; INVOLVED IN: carbohydrate metabolic process, cellular glucan m…	10.255	40.585	21.97	1.98462	2.24176e-13	4.08736e-11	up	0.0992074	4.11401e-05	0.00305228	not changed
Xyloglucan endotransglucosylase/hydrolase	Zj.jz035999026	xyloglucan endotransglucosylase/hydrolase 15	(p35694|bru1_soybn : 387.0) Brassinosteroid-regulated protein BRU1 precursor - Glycine max (Soybean) & (at3g23730 : 385.0) xyloglucan endotransglucosylase/hydrolase 16 (XTH16); FUNCTIONS IN: hydrolase activity, acting on glycosyl bonds, hydrolase activity, hydrolyzing O-glycosyl compounds, xyloglucan:xyloglucosyl transferase activity; INVOLVED IN: carbohydrate metabolic process, cellular glucan m…	4.36	9.595	8.19	1.13795	0.000207457	0.00373407	up	-0.0904647	0.0171074	0.215922	not changed
Xyloglucan endotransglucosylase/hydrolase	Zj.jz019149056	xyloglucan endotransglucosylase/hydrolase 16	(p35694|bru1_soybn : 469.0) Brassinosteroid-regulated protein BRU1 precursor - Glycine max (Soybean) & (at3g23730 : 431.0) xyloglucan endotransglucosylase/hydrolase 16 (XTH16); FUNCTIONS IN: hydrolase activity, acting on glycosyl bonds, hydrolase activity, hydrolyzing O-glycosyl compounds, xyloglucan:xyloglucosyl transferase activity; INVOLVED IN: carbohydrate metabolic process, cellular glucan m…	88.105	333.1	51.49	1.91866	4.80246e-09	3.89624e-07	up	-1.77493	0.0131794	0.188131	down
Xyloglucan endotransglucosylase/hydrolase	Zj.jz021445016	xyloglucan endotransglucosylase/hydrolase 28	(at1g10550 : 422.0) Encodes a membrane-localized protein that is predicted to function during cell wall modification.Overexpression of XTH33 results in abnormal cell morphology. It's expression is under epigenetic control by ATX1.; xyloglucan:xyloglucosyl transferase 33 (XTH33); FUNCTIONS IN: hydrolase activity, acting on glycosyl bonds, hydrolase activity, hydrolyzing O-glycosyl compounds, xylog…	12.825	29.92	13.43	1.22215	1.29971e-09	1.19859e-07	up	-0.9335	0.816968	1	not changed
Xyloglucan endotransglucosylase/hydrolase	Zj.jz024825015	xyloglucan endotransglucosylase/hydrolase 4	(q8lnz5|xthb_phaan : 498.0) Probable xyloglucan endotransglucosylase/hydrolase protein B precursor (EC 2.4.1.207) (VaXTH2) - Phaseolus angularis (Adzuki bean) (Vigna angularis) & (at5g13870 : 485.0) EXGT-A4, endoxyloglucan transferase,; xyloglucan endotransglucosylase/hydrolase 5 (XTH5); FUNCTIONS IN: hydrolase activity, acting on glycosyl bonds, hydrolase activity, hydrolyzing O-glycosyl compoun…	29.805	81.1	56.1	1.44415	2.86795e-06	9.78585e-05	up	-0.0875536	2.5443e-06	0.000300857	not changed
Xyloglucan endotransglucosylase/hydrolase	Zj.jz005437065	Xyloglucan endotransglucosylase/hydrolase family protein	(at4g25810 : 402.0) xyloglucan endotransglycosylase-related protein (XTR6); xyloglucan endotransglycosylase 6 (XTR6); FUNCTIONS IN: hydrolase activity, acting on glycosyl bonds, xyloglucan:xyloglucosyl transferase activity, hydrolase activity, hydrolyzing O-glycosyl compounds; INVOLVED IN: carbohydrate metabolic process, cellular glucan metabolic process; LOCATED IN: cell wall; EXPRESSED IN: 14 p…	4.325	18.28	6.94	2.07949	7.06415e-09	5.37348e-07	up	-0.317764	0.0852808	0.49862	not changed
Xyloglucan endotransglucosylase/hydrolase	Zj.jz021807113	Xyloglucan endotransglucosylase/hydrolase family protein	(at4g25810 : 412.0) xyloglucan endotransglycosylase-related protein (XTR6); xyloglucan endotransglycosylase 6 (XTR6); FUNCTIONS IN: hydrolase activity, acting on glycosyl bonds, xyloglucan:xyloglucosyl transferase activity, hydrolase activity, hydrolyzing O-glycosyl compounds; INVOLVED IN: carbohydrate metabolic process, cellular glucan metabolic process; LOCATED IN: cell wall; EXPRESSED IN: 14 p…	2.745	7.91	8.38	1.52687	6.23633e-06	0.000193197	up	0.610144	0.000172747	0.00942779	not changed
Xyloglucan endotransglucosylase/hydrolase	Zj.jz021807114	Xyloglucan endotransglucosylase/hydrolase family protein	(at4g25810 : 422.0) xyloglucan endotransglycosylase-related protein (XTR6); xyloglucan endotransglycosylase 6 (XTR6); FUNCTIONS IN: hydrolase activity, acting on glycosyl bonds, xyloglucan:xyloglucosyl transferase activity, hydrolase activity, hydrolyzing O-glycosyl compounds; INVOLVED IN: carbohydrate metabolic process, cellular glucan metabolic process; LOCATED IN: cell wall; EXPRESSED IN: 14 p…	21.545	51.585	41.83	1.2596	2.7563e-13	4.98744e-11	up	-0.0428151	1.46964e-06	0.000191159	not changed
Xyloglucan endotransglucosylase/hydrolase	Zj.jz035999027	Xyloglucan endotransglucosylase/hydrolase family protein	(at4g25810 : 365.0) xyloglucan endotransglycosylase-related protein (XTR6); xyloglucan endotransglycosylase 6 (XTR6); FUNCTIONS IN: hydrolase activity, acting on glycosyl bonds, xyloglucan:xyloglucosyl transferase activity, hydrolase activity, hydrolyzing O-glycosyl compounds; INVOLVED IN: carbohydrate metabolic process, cellular glucan metabolic process; LOCATED IN: cell wall; EXPRESSED IN: 14 p…	6.385	21.27	12.6	1.73606	1.95758e-09	1.74466e-07	up	-0.0193348	0.0029376	0.0735127	not changed
Glycosyl hydrolase	Zj.jz041961027	Glycosyl hydrolase family 10 protein	(at4g33840 : 281.0) Glycosyl hydrolase family 10 protein; FUNCTIONS IN: cation binding, hydrolase activity, hydrolyzing O-glycosyl compounds, catalytic activity; INVOLVED IN: carbohydrate metabolic process; LOCATED IN: endomembrane system; CONTAINS InterPro DOMAIN/s: Glycoside hydrolase, family 10 (InterPro:IPR001000), Carbohydrate-binding, CenC-like (InterPro:IPR003305), Glycoside hydrolase, cat…	0.775	2.195	1.73	1.50195	0.000448388	0.00686082	up	0.158504	0.0723861	0.46304	not changed
Glycosyl hydrolase	Zj.jz041961028	Glycosyl hydrolase family 10 protein	(at4g33860 : 370.0) Glycosyl hydrolase family 10 protein; FUNCTIONS IN: cation binding, hydrolase activity, hydrolyzing O-glycosyl compounds, catalytic activity; INVOLVED IN: carbohydrate metabolic process; LOCATED IN: endomembrane system; CONTAINS InterPro DOMAIN/s: Glycoside hydrolase, family 10 (InterPro:IPR001000), Carbohydrate-binding, CenC-like (InterPro:IPR003305), Glycoside hydrolase, cat…	0.495	2.55	1.66	2.365	2.19322e-06	7.80702e-05	up	0.745683	0.0111415	0.169655	not changed
Pectin lyase	Zj.jz006429055	Pectin lyase-like superfamily protein	(at4g23500 : 649.0) Pectin lyase-like superfamily protein; FUNCTIONS IN: polygalacturonase activity; INVOLVED IN: carbohydrate metabolic process; LOCATED IN: cell wall; CONTAINS InterPro DOMAIN/s: Pectin lyase fold/virulence factor (InterPro:IPR011050), Glycoside hydrolase, family 28 (InterPro:IPR000743), Pectin lyase fold (InterPro:IPR012334), Parallel beta-helix repeat (InterPro:IPR006626); BES…	1.19	4.58	0.001	1.94439	0.000730765	0.0101219	up	-11.2167	0.000325758	0.0153752	down
Pectin lyase	Zj.jz035147014	Pectin lyase-like superfamily protein	(at3g61490 : 737.0) Pectin lyase-like superfamily protein; FUNCTIONS IN: polygalacturonase activity; INVOLVED IN: carbohydrate metabolic process; LOCATED IN: endomembrane system; EXPRESSED IN: 22 plant structures; EXPRESSED DURING: 14 growth stages; CONTAINS InterPro DOMAIN/s: Pectin lyase fold/virulence factor (InterPro:IPR011050), Glycoside hydrolase, family 28 (InterPro:IPR000743), Pectin lyas…	15.145	41.33	45	1.44835	1.21518e-13	2.35568e-11	up	0.571083	3.2355e-11	1.54597e-08	not changed
Pectin lyase	Zj.jz041763088	Pectin lyase-like superfamily protein	(at1g80170 : 521.0) Pectin lyase-like superfamily protein; FUNCTIONS IN: polygalacturonase activity; INVOLVED IN: carbohydrate metabolic process; LOCATED IN: plant-type cell wall; EXPRESSED IN: 15 plant structures; EXPRESSED DURING: 6 growth stages; CONTAINS InterPro DOMAIN/s: Pectin lyase fold/virulence factor (InterPro:IPR011050), Pectin lyase fold (InterPro:IPR012334), Glycoside hydrolase, fam…	40.78	99.32	62.05	1.28422	2.96735e-11	3.73027e-09	up	-0.394431	0.0172614	0.216656	not changed
Pectinacetylesterase	Zj.jz019903015	Pectinacetylesterase family protein	(at5g23870 : 540.0) Pectinacetylesterase family protein; FUNCTIONS IN: carboxylesterase activity; INVOLVED IN: biological_process unknown; LOCATED IN: plant-type cell wall; EXPRESSED IN: 22 plant structures; EXPRESSED DURING: 13 growth stages; CONTAINS InterPro DOMAIN/s: Pectinacetylesterase (InterPro:IPR004963); BEST Arabidopsis thaliana protein match is: Pectinacetylesterase family protein (TAI…	24.2	48.99	10.75	1.01748	6.83663e-13	1.14995e-10	up	-2.17067	4.14075e-06	0.000461654	down
cell wall.pectin*esterases.PME	Zj.jz028561031	cell wall expansion	(at1g76160 : 865.0) SKU5 similar 5 (sks5); FUNCTIONS IN: oxidoreductase activity, copper ion binding; INVOLVED IN: oxidation reduction; LOCATED IN: apoplast, cell wall, plant-type cell wall; EXPRESSED IN: 24 plant structures; EXPRESSED DURING: 13 growth stages; CONTAINS InterPro DOMAIN/s: Multicopper oxidase, type 3 (InterPro:IPR011707), Cupredoxin (InterPro:IPR008972), Multicopper oxidase, type …	137.785	510.925	115.62	1.89069	1.36203e-13	2.54158e-11	up	-1.25303	0.174596	0.666785	not changed
cell wall.pectin*esterases.PME	Zj.jz034949014	cell wall expansion	(at1g76160 : 761.0) SKU5 similar 5 (sks5); FUNCTIONS IN: oxidoreductase activity, copper ion binding; INVOLVED IN: oxidation reduction; LOCATED IN: apoplast, cell wall, plant-type cell wall; EXPRESSED IN: 24 plant structures; EXPRESSED DURING: 13 growth stages; CONTAINS InterPro DOMAIN/s: Multicopper oxidase, type 3 (InterPro:IPR011707), Cupredoxin (InterPro:IPR008972), Multicopper oxidase, type …	4.96	13.415	5.21	1.43544	0.000660003	0.00935304	up	-0.929057	0.850639	1	not changed
Expansin	Zj.jz036321099	Alpha-Expansin	(at2g40610 : 371.0) member of Alpha-Expansin Gene Family. Naming convention from the Expansin Working Group (Kende et al, 2004. Plant Mol Bio). Involved in the formation of nematode-induced syncytia in roots of Arabidopsis thaliana.; expansin A8 (EXPA8); INVOLVED IN: plant-type cell wall modification involved in multidimensional cell growth, syncytium formation, unidimensional cell growth, plant-…	106.285	26.195	112.58	-2.02057	6.77426e-14	1.38293e-11	down	-0.916987	0.758017	1	not changed
Expansin	Zj.jz015515025	Expansin-like B1 precursor	(q850k7|exlb1_orysa : 313.0) Expansin-like B1 precursor (OsEXLB1) (Expensin-related 1) (OsEXPR1) (OsaEXPb3.1) - Oryza sativa (Rice) & (at4g17030 : 186.0) Encodes EXLB1 (expansin-like B1), a member of the expansin family.; expansin-like B1 (EXLB1); INVOLVED IN: sexual reproduction, unidimensional cell growth, plant-type cell wall loosening; LOCATED IN: endomembrane system, extracellular region; EX…	13.35	6.475	13.3	-1.04389	1.02148e-05	0.000298631	down	-1.00541	1	1	down
Cellulases and beta -1,4-glucanases/Glycosyl hydrolase	Zj.jz008005097	Glycosyl hydrolase family protein	(at3g47000 : 705.0) Glycosyl hydrolase family protein; FUNCTIONS IN: hydrolase activity, hydrolyzing O-glycosyl compounds; INVOLVED IN: carbohydrate metabolic process; LOCATED IN: cellular_component unknown; EXPRESSED IN: 23 plant structures; EXPRESSED DURING: 13 growth stages; CONTAINS InterPro DOMAIN/s: Glycoside hydrolase, family 3, N-terminal (InterPro:IPR001764), Glycoside hydrolase, family …	4.395	1.5	1.95	-1.5509	0.000392106	0.00617773	down	-2.17239	0.0292452	0.292645	down
Glycosyl hydrolase	Zj.jz013679028	Glycosyl hydrolase superfamily protein	(at5g66460 : 617.0) Glycosyl hydrolase superfamily protein; FUNCTIONS IN: cation binding, hydrolase activity, hydrolyzing O-glycosyl compounds, catalytic activity; INVOLVED IN: carbohydrate metabolic process; LOCATED IN: endomembrane system; EXPRESSED IN: 17 plant structures; EXPRESSED DURING: 4 anthesis, C globular stage, 4 leaf senescence stage, petal differentiation and expansion stage, E expa…	1.41	0.48	6.68	-1.55459	0.0037725	0.0367178	down	1.24415	6.23048e-06	0.000654145	up
Alpha-L-fucoside fucohydrolase	Zj.jz039269047	Alpha-L-fucoside fucohydrolase	(at2g28100 : 657.0) Encodes a protein with &#945;-fucosidase activity. The activity was assessed on 2'-fucosyl-lactitol. AtFUC1 was not able to act on XXFG substrates, at least when heterologously expressed in <i>Pichia pastoris</i>. The enzyme has been postulated to act on fucosylated substrates other than xyloglucan oligosaccharides. was shown (<i>Pichia pastoris</i>) to hydrolyze fucose in 3- …	16.24	7.535	23.38	-1.10787	9.30885e-08	5.01901e-06	down	-0.474277	0.0297361	0.29538	not changed
Pectin lyase	Zj.jz027813022	Pectin lyase-like superfamily protein	(at5g63180 : 642.0) Pectin lyase-like superfamily protein; CONTAINS InterPro DOMAIN/s: Pectin lyase fold/virulence factor (InterPro:IPR011050), AmbAllergen (InterPro:IPR018082), Pectate lyase/Amb allergen (InterPro:IPR002022), Pectin lyase fold (InterPro:IPR012334), Parallel beta-helix repeat (InterPro:IPR006626); BEST Arabidopsis thaliana protein match is: Pectin lyase-like superfamily protein (…	29.285	4.895	43.4	-2.58078	2.7422e-20	1.1696e-17	down	-0.432467	0.0562924	0.410968	not changed
Rhamnogalacturonate lyase	Zj.jz037039035	Rhamnogalacturonate lyase family protein	(at2g22620 : 809.0) Rhamnogalacturonate lyase family protein; CONTAINS InterPro DOMAIN/s: Rhamnogalacturonate lyase (InterPro:IPR010325), Carbohydrate-binding-like fold (InterPro:IPR013784), Galactose-binding domain-like (InterPro:IPR008979); BEST Arabidopsis thaliana protein match is: Rhamnogalacturonate lyase family protein (TAIR:AT4G37950.1). & (gnl|cdd|69561 : 248.0) no description available …	0.435	0.045	0.001	-3.27302	0.00119774	0.0150094	down	-9.76487	0.00353797	0.0825045	down
Pectin methylesterase	Zj.jz042733016	Pectin methylesterase	(q43111|pme3_phavu : 679.0) Pectinesterase-3 precursor (EC 3.1.1.11) (Pectin methylesterase 3) (PE 3) - Phaseolus vulgaris (Kidney bean) (French bean) & (at1g53840 : 592.0) encodes a pectin methylesterase; pectin methylesterase 1 (PME1); FUNCTIONS IN: pectinesterase activity; INVOLVED IN: cell wall modification; LOCATED IN: extracellular region, plasma membrane, membrane, plant-type cell wall; EX…	73.09	82.72	42.95	0.178562	0.17914	0.502201	not changed	-1.76702	0.000107497	0.00652027	down
Starch metabolism
synthesis.starch.AGPase	Zj.jz041429073	AGPase	(p55233|glgl1_betvu : 809.0) Glucose-1-phosphate adenylyltransferase large subunit, chloroplast precursor (EC 2.7.7.27) (ADP-glucose synthase) (ADP-glucose pyrophosphorylase) (AGPase S) (Alpha-D-glucose-1-phosphate adenyl transferase) - Beta vulgaris (Sugar beet) & (at1g27680 : 782.0) ADP-glucose pyrophosphorylase catalyzes the first, rate limiting step in starch biosynthesis. The large subunit p…	12.91	5.5	10.71	-1.23099	3.30376e-07	1.54122e-05	down	-1.26953	0.412282	0.880331	not changed
synthesis.starch.AGPase	Zj.jz037921117	AGPase	(at5g19220 : 877.0) Encodes the large subunit of ADP-glucose pyrophosphorylase which catalyzes the first, rate limiting step in starch biosynthesis. The large subunit plays a regulatory role whereas the small subunit (ApS) is the catalytic isoform. Four isoforms (ApL1-4) have been identified. ApL1 is the major large subunit isoform present in leaves. Mutational analysis of APS1 suggests that APL1…	1.415	0.41	0.64	-1.78711	0.00111398	0.0141604	down	-2.14466	0.129736	0.601559	not changed
synthesis.starch.debranching	Zj.jz001627042	Isoamylase	(at1g03310 : 1003.0) Encodes a protein with strong similarity to isoamylase (EC:3.2.1.68) however lacks critical residues known to be important for activity. Appears to co localize with ISA1 in the chloroplast isoamylase complex. Mutations in this gene cause the loss of detectable isoamylase activity and the disruption of normal starch structure. It has been postulated that AtISA2 interacts with …	18.835	9.305	25.3	-1.01734	2.95647e-07	1.39556e-05	down	-0.574279	0.0589944	0.419956	not changed
degradation.starch.starch cleavage.alpha amylase	Zj.jz006119171	Alpha-amylase	(at4g25000 : 491.0) Predicted to be secreted protein based on signalP prediction. Involved in starch mobilization. Mutants are defective in alpha-amylase activity. (Note: AMY1 has been found in the literature to be referred to as AMY3, which is not to be confused with AMY3/At1g69830).; alpha-amylase-like (AMY1); FUNCTIONS IN: alpha-amylase activity; INVOLVED IN: response to gibberellin stimulus, …	3.325	1.53	0.58	-1.11982	0.0022101	0.0241691	down	-3.51923	7.78674e-05	0.00498478	down
degradation.starch.starch cleavage.alpha amylase	zj.jz019527010	Alpha-amylase	(at1g69830 : 526.0) Encodes a plastid-localized &#945;-amylase. Expression is reduced in the SEX4 mutant. Loss of function mutations show normal diurnal pattern of starch accumulation/degradation. Expression follows circadian rhythms.; alpha-amylase-like 3 (AMY3); FUNCTIONS IN: alpha-amylase activity; INVOLVED IN: circadian rhythm, starch catabolic process; LOCATED IN: chloroplast stroma, chlorop…	26.645	18.415	15.22	-0.532983	0.00117764	0.0148247	not changed	-1.8079	0.000559062	0.0229357	down
degradation.starch.starch cleavage.beta amylase	Zj.jz040945107	Beta-amylase	(at3g23920 : 437.0) Encodes a chloroplast beta-amylase. Is necessary for leaf starch breakdown in the absence of BAM3.; beta-amylase 1 (BAM1); FUNCTIONS IN: beta-amylase activity; INVOLVED IN: response to water deprivation, starch catabolic process; LOCATED IN: cytosol, nucleus; EXPRESSED IN: 25 plant structures; EXPRESSED DURING: 15 growth stages; CONTAINS InterPro DOMAIN/s: Glycoside hydrolase,…	4.095	15.295	5.18	1.90112	0.0025233	0.026715	up	-0.660911	0.472056	0.913334	not changed
degradation.starch.starch cleavage.beta amylase	zj.jz044849113	Beta-amylase	(at3g23920 : 887.0) Encodes a chloroplast beta-amylase. Is necessary for leaf starch breakdown in the absence of BAM3.; beta-amylase 1 (BAM1); FUNCTIONS IN: beta-amylase activity; INVOLVED IN: response to water deprivation, starch catabolic process; LOCATED IN: cytosol, nucleus; EXPRESSED IN: 25 plant structures; EXPRESSED DURING: 15 growth stages; CONTAINS InterPro DOMAIN/s: Glycoside hydrolase,…	350.185	288.075	144.82	-0.281673	0.0376168	0.190826	not changed	-2.27386	3.57334e-11	1.67325e-08	down
Sucrose metabolism
degradation.sucrose.Susy	Zj.jz041823029	Sucrose synthase	(at5g37180 : 1184.0) Encodes a protein with sucrose synthase activity (SUS5).; sucrose synthase 5 (SUS5); CONTAINS InterPro DOMAIN/s: Sucrose synthase, plant/cyanobacteria (InterPro:IPR012820), Sucrose synthase (InterPro:IPR000368), Glycosyl transferase, group 1 (InterPro:IPR001296); BEST Arabidopsis thaliana protein match is: sucrose synthase 6 (TAIR:AT1G73370.1); Has 35333 Blast hits to 34131 p…	13.6	26.83	3.17	0.98024	0.00554845	0.0484374	not changed	-2.10105	0.000320726	0.01517	down
degradation.sucrose.Susy	zj.jz017079050	Sucrose synthase	(p13708|susy_soybn : 1369.0) Sucrose synthase (EC 2.4.1.13) (Sucrose-UDP glucosyltransferase) (Nodulin-100) - Glycine max (Soybean) & (at3g43190 : 1282.0) Encodes a protein with sucrose synthase activity (SUS4).; sucrose synthase 4 (SUS4); FUNCTIONS IN: UDP-glycosyltransferase activity, sucrose synthase activity, transferase activity, transferring glycosyl groups; INVOLVED IN: sucrose biosyntheti…	196.08	319.37	129.02	0.703786	5.28716e-08	3.05033e-06	not changed	-1.60385	0.00137452	0.0442475	down
degradation.sucrose.invertases.cell wall	Zj.jz009017010	Cell wall invertase	(at3g13790 : 772.0) Encodes a protein with invertase activity.; ATBFRUCT1; CONTAINS InterPro DOMAIN/s: Glycoside hydrolase, family 32 (InterPro:IPR001362), Glycosyl hydrolases family 32, N-terminal (InterPro:IPR013148), Glycosyl hydrolase family 32, C-terminal (InterPro:IPR013189), Concanavalin A-like lectin/glucanase (InterPro:IPR008985); BEST Arabidopsis thaliana protein match is: beta-fructofu…	7.26	3.545	0.06	-1.03418	0.148396	0.451234	not changed	-6.91886	6.05e-08	1.22e-05	down
degradation.sucrose.invertases.vacuolar	Zj.jz031417036	Vacuolar invertase	(p29001|inva_phaau : 870.0) Acid beta-fructofuranosidase precursor (EC 3.2.1.26) (Acid sucrose hydrolase) (Acid invertase) (AI) (Vacuolar invertase) [Contains: Acid beta-fructofuranosidase 30 kDa subunit; Acid beta-fructofuranosidase 38 kDa subunit] - Phaseolus au & (at1g12240 : 818.0) ATBETAFRUCT4; FUNCTIONS IN: hydrolase activity, hydrolyzing O-glycosyl compounds, beta-fructofuranosidase activi…	29.46	113.855	4	1.95037	3.89e-16	1.03e-13	up	-2.88069	1.73e-12	1.19e-09	down
degradation.sucrose.invertases.neutral	zj.jz032851008	Neutral invertase	(at5g22510 : 933.0) Encodes a chloroplast-targeted alkaline/neutral invertase that is implicated in the development of the photosynthetic apparatus and nitrogen assimilation in seedlings to control the sucrose to hexose ratio.; alkaline/neutral invertase (INV-E); FUNCTIONS IN: beta-fructofuranosidase activity; INVOLVED IN: cotyledon development, starch metabolic process; LOCATED IN: chloroplast; …	78.24	68.83	43.91	-0.184869	0.25189	0.598229	not changed	-1.83336	0.000231123	0.0117382	down
degradation.sucrose.hexokinase	Zj.jz037039092	Hexokinase	(at4g37840 : 482.0) Encodes a putative hexokinase.; hexokinase-like 3 (HKL3); CONTAINS InterPro DOMAIN/s: Hexokinase, N-terminal (InterPro:IPR022672), Hexokinase, C-terminal (InterPro:IPR022673), Hexokinase (InterPro:IPR001312); BEST Arabidopsis thaliana protein match is: hexokinase 1 (TAIR:AT4G29130.1); Has 2260 Blast hits to 1998 proteins in 311 species: Archae - 0; Bacteria - 87; Metazoa - 122…	2.975	1.295	4.35	-1.19994	0.00255673	0.0269973	down	0.548126	0.235944	0.743092	not changed
transport.sugars	Zj.jz017713045	HT9	(q41144|stc_ricco : 833.0) Sugar carrier protein C - Ricinus communis (Castor bean) & (at1g11260 : 773.0) Encodes a H+/hexose cotransporter.; sugar transporter 1 (STP1); FUNCTIONS IN: carbohydrate transmembrane transporter activity, sugar:hydrogen symporter activity; INVOLVED IN: transport, transmembrane transport; LOCATED IN: nucleus, plasma membrane, vacuole, membrane; EXPRESSED IN: 25 plant st…	205.135	231.75	43.21	0.175996	0.277257	0.625126	not changed	-2.24714	3.97e-24	3.1e-20	down
transport.sugars	Zj.jz037921140	HT12	(at5g26340 : 846.0) Encodes a protein with high affinity, hexose-specific/H+ symporter activity. The activity of the transporter appears to be negatively regulated by phosphorylation. Importantly, microarray analysis, as well as the study of the expression of this gene in mutants involved in programmed cell death (PCD) demonstrated a tight correlation between this gene's expression and PCD.; MSS1…	47.93	17.885	21.81	-1.42218	1e-19	3.98e-17	down	-1.13594	1.31e-07	2.54e-05	down
transport.sugars	Zj.jz004979202	HT17	(at1g77210 : 728.0) AtSTP14 belongs to the family of sugar transport proteins (AtSTPs)in volved in monosaccharide transport. Heterologous expression in yeast revealed that AtSTP14 is the transporter specifc for galactose and does not transport other monosaccharides such as glucose or fructose.; sugar transport protein 14 (STP14); FUNCTIONS IN: galactose transmembrane transporter activity, carbohy…	27.155	13.535	19.89	-1.00452	1.45e-07	7.38e-06	down	-0.449175	0.0549282	0.406355	not changed
transport.sugars	Zj.jz037921008	ERD6_5	(at5g18840 : 639.0) Major facilitator superfamily protein; FUNCTIONS IN: carbohydrate transmembrane transporter activity, sugar:hydrogen symporter activity; INVOLVED IN: transport, transmembrane transport; LOCATED IN: integral to membrane, membrane; EXPRESSED IN: 17 plant structures; EXPRESSED DURING: 7 growth stages; CONTAINS InterPro DOMAIN/s: Major facilitator superfamily (InterPro:IPR020846),…	130.575	338.18	108.52	1.37291	2.89e-13	5.18e-11	up	-0.266918	0.197418	0.69793	not changed
Respiratory metabolism (organic acid)
glycolysis.plastid branch.phosphofructokinase (PFK)	Zj.jz034305043	PFK	(at2g22480 : 867.0) phosphofructokinase 5 (PFK5); CONTAINS InterPro DOMAIN/s: Pyrophosphate-dependent phosphofructokinase TP0108 (InterPro:IPR012004), Phosphofructokinase (InterPro:IPR000023); BEST Arabidopsis thaliana protein match is: phosphofructokinase 4 (TAIR:AT5G61580.1); Has 7923 Blast hits to 7389 proteins in 2127 species: Archae - 28; Bacteria - 5127; Metazoa - 660; Fungi - 395; Plants -…	38.88	77.99	29.52	1.00426	3.89e-14	8.37e-12	up	-0.397335	0.0455632	0.372346	not changed
glycolysis.cytosolic branch.glyceraldehyde 3-phosphate dehydrogenase (GAP-DH)	Zj.jz021445246	GAPDH	(p34921|g3pc_diaca : 577.0) Glyceraldehyde-3-phosphate dehydrogenase, cytosolic (EC 1.2.1.12) - Dianthus caryophyllus (Carnation) (Clove pink) & (at1g13440 : 572.0) glyceraldehyde-3-phosphate dehydrogenase C2 (GAPC2); FUNCTIONS IN: copper ion binding, glyceraldehyde-3-phosphate dehydrogenase activity, zinc ion binding; INVOLVED IN: response to oxidative stress, response to cadmium ion, gluconeoge…	313.74	726.15	312.57	1.2107	3.45e-18	1.11e-15	up	-0.00539016	0.989286	1	not changed
glycolysis.unclear/dually targeted.phosphoglycerate mutase	Zj.jz025457158	BPGM	(at3g05170 : 258.0) Phosphoglycerate mutase family protein; FUNCTIONS IN: catalytic activity; INVOLVED IN: metabolic process; LOCATED IN: cellular_component unknown; EXPRESSED IN: 17 plant structures; EXPRESSED DURING: 6 growth stages; CONTAINS InterPro DOMAIN/s: Histidine phosphatase superfamily, clade-1 (InterPro:IPR013078), Phosphoglycerate/bisphosphoglycerate mutase, active site (InterPro:IPR…	30.61	10.99	28.24	-1.47781	1.84e-16	5e-14	down	-0.116263	0.601051	0.971986	not changed
anaerobic respiration.ADH	Zj.jz007373215	ADH	(p17648|adh_fraan : 619.0) Alcohol dehydrogenase (EC 1.1.1.1) - Fragaria ananassa (Strawberry) & (at1g77120 : 589.0) Catalyzes the reduction of acetaldehyde using NADH as reductant. Requires zinc for activity. Dimer. Anaerobic response polypeptide (ANP). Fermentation. The protein undergoes thiolation following treatment with the oxidant tert-butylhydroperoxide.; alcohol dehydrogenase 1 (ADH1); FU…	9.655	3.915	11.77	-1.30226	1.54e-06	5.78e-05	down	0.285766	0.364851	0.847084	not changed
OPP.non-reductive PP.ribose 5-phosphate isomerase	Zj.jz034597028	RPI	(at3g04790 : 364.0) Ribose 5-phosphate isomerase, type A protein; FUNCTIONS IN: ribose-5-phosphate isomerase activity; INVOLVED IN: defense response to bacterium, reductive pentose-phosphate cycle; LOCATED IN: thylakoid, chloroplast thylakoid membrane, chloroplast stroma, chloroplast, chloroplast envelope; EXPRESSED IN: 26 plant structures; EXPRESSED DURING: 14 growth stages; CONTAINS InterPro DO…	27.765	13.335	35.57	-1.05805	1.07e-09	1.01e-07	down	0.357394	0.0689504	0.452195	not changed
mitochondrial electron transport/ATP synthesis.NADH-DH.type II.internal matrix	Zj.jz017713020		(at2g29990 : 697.0) alternative NAD(P)H dehydrogenase 2 (NDA2); FUNCTIONS IN: NADH dehydrogenase activity, oxidoreductase activity, FAD binding; INVOLVED IN: oxidation reduction; LOCATED IN: intrinsic to mitochondrial inner membrane; EXPRESSED IN: 24 plant structures; EXPRESSED DURING: 13 growth stages; CONTAINS InterPro DOMAIN/s: FAD-dependent pyridine nucleotide-disulphide oxidoreductase (Inter…	23.365	53.11	29.49	1.18463	2.8e-12	4.2e-10	up	0.335877	0.130703	0.603579	not changed
mitochondrial electron transport/ATP synthesis.uncoupling protein	Zj.jz032501019		(at3g54110 : 475.0) Member of Uncoupling protein PUMP2 family. Encodes a mitochondrial uncoupling protein AtUCP1 involved in maintain the redox poise of the mitochondrial electron transport chain to facilitate photosynthetic metabolism. Disruption of UCP1 results in a photosynthetic phenotype. Specifically there is a restriction in photorespiration with a decrease in the rate of oxidation of phot…	11.845	13.14	30.29	0.149687	0.527399	0.844695	not changed	1.35456	1.41e-08	3.43e-06	up
gluconeogenesis/glyoxylate cycle.malate synthase	Zj.jz005919082	ME	(p17432|masy_goshi : 992.0) Malate synthase, glyoxysomal (EC 2.3.3.9) - Gossypium hirsutum (Upland cotton) & (at5g03860 : 978.0) Encodes a protein with malate synthase activity.; malate synthase (MLS); FUNCTIONS IN: malate synthase activity; INVOLVED IN: glyoxylate cycle; CONTAINS InterPro DOMAIN/s: Malate synthase-like (InterPro:IPR011076), Malate synthase, conserved site (InterPro:IPR019830), M…	322.155	535.72	114.47	0.733724	0.000350379	0.00566224	not changed	-1.49279	9.8e-09	2.58e-06	down
gluconeogenesis/glyoxylate cycle.pyruvate dikinase	Zj.jz037921032		(q42910|ppdk_mescr : 1605.0) Pyruvate, phosphate dikinase, chloroplast precursor (EC 2.7.9.1) (Pyruvate, orthophosphate dikinase) - Mesembryanthemum crystallinum (Common ice plant) & (at4g15530 : 1535.0) Encodes a dual-targeted protein believed to act as a pyruvate, orthophosphate dikinase. These enzymes are normally associated with C4 photosynthesis which does not occur in Arabidopsis. However, …	40.85	27.63	14.46	-0.564101	0.000724108	0.0100671	not changed	-1.49827	9.28e-12	5.43e-09	down
