# Supplementary material for: Transcript analyses reveal a comprehensive role of abscisic acid in modulating fruit ripening in Chinese jujube
Source: BMC Plant Biol. 2019 May 8;19:189. doi: 10.1186/s12870-019-1802-2 (PMC6505321; doi:10.1186/s12870-019-1802-2)
Supplement: Supplementary file 6 — DEGs related to hormone metabolism and signaling. (XLSX 21 kb) [file 12870_2019_1802_MOESM6_ESM.xlsx]

## Sheet: Sheet1
Additional file 6 DEGs related to hormone metabolism and signaling
				RPKM			CK vs ABA				CK vs NDGA
Class	Gene ID	Name	Homology and description	CK	ABA	NDGA	log2 (ABA/CK)	P value	FDR	up/down	log2 (NDGA/CK)	P value	FDR	up/down
ABA
abscisic acid synthesis	Zj.jz004177006	NCED2	(at1g30100 : 845.0) Encodes 9-cis-epoxycarotenoid dioxygenase, a key enzyme in the biosynthesis of abscisic acid. The expression of this gene increases during the first 6h of imbibition.; nine-cis-epoxycarotenoid dioxygenase 5 (NCED5); CONTAINS InterPro DOMAIN/s: Carotenoid oxygenase (InterPro:IPR004294); BEST Arabidopsis thaliana protein match is: nine-cis-epoxycarotenoid dioxygenase 2 (TAIR:AT4…	17.705	5.99	19.29	-1.56353	1e-08	7.42e-07	down	0.123696	0.608161	0.976048	not changed
abscisic acid degradation	Zj.jz017079277	CYP707A1	(at4g19230 : 746.0) Encodes a protein with ABA 8-hydroxylase activity, involved in ABA catabolism. Member of the CYP707A gene family. CYP707A1 appears to play an important role in determining the ABA levels in dry seeds. Gene involved in postgermination growth. Overexpression of CYP707A1 leads to a decrease in ABA levels and a reduction in after-ripening period to break dormancy.; "cytochrome P45…	1.61	3.105	7	0.947533	0.0242773	0.142123	not changed	2.12029	4.3e-05	0.00315241	up
abscisic acid conjugation	Zj.jz038707010	BG4	(at5g54570 : 721.0) beta glucosidase 41 (BGLU41); FUNCTIONS IN: cation binding, hydrolase activity, hydrolyzing O-glycosyl compounds, catalytic activity; INVOLVED IN: carbohydrate metabolic process; LOCATED IN: plant-type cell wall; EXPRESSED IN: 14 plant structures; EXPRESSED DURING: 4 anthesis, petal differentiation and expansion stage, E expanded cotyledon stage, D bilateral stage; CONTAINS In…	2.32	8.57	4.29	1.88517	2.78185e-09	2.43386e-07	up	0.886853	0.0611947	0.427304	not changed
abscisic acid conjugation	Zj.jz044273026	BG5	(at1g26560 : 766.0) beta glucosidase 40 (BGLU40); FUNCTIONS IN: cation binding, hydrolase activity, hydrolyzing O-glycosyl compounds, catalytic activity; INVOLVED IN: carbohydrate metabolic process; LOCATED IN: apoplast, chloroplast; EXPRESSED IN: 23 plant structures; EXPRESSED DURING: 13 growth stages; CONTAINS InterPro DOMAIN/s: Glycoside hydrolase, family 1 (InterPro:IPR001360), Glycoside hydr…	780.265	1611.51	368.03	1.04638	7.36966e-08	4.07464e-06	up	-1.08414	4.99611e-05	0.00349216	down
Ethylene
ethylene synthesis	Zj.jz035147028	ACS7	(q07262|1a1c_tobac : 706.0) 1-aminocyclopropane-1-carboxylate synthase (EC 4.4.1.14) (ACC synthase) (S-adenosyl-L-methionine methylthioadenosine-lyase) - Nicotiana tabacum (Common tobacco) & (at3g61510 : 677.0) Encodes a member of the 1-aminocyclopropane-1-carboxylate (ACC) synthase (S-adenosyl-L-methionine methylthioadenosine-lyase, EC 4.4.1.14) gene family. The gene is transcriptionally active …	1.075	3.135	0.13	1.54413	9.57e-05	0.00195951	up	-3.04775	0.00191098	0.0549652	not changed
ethylene synthesis	Zj.jz022243019	ACO1	(p31237|acco_actch : 489.0) 1-aminocyclopropane-1-carboxylate oxidase (EC 1.14.17.4) (ACC oxidase) (Ethylene-forming enzyme) (EFE) - Actinidia chinensis (Kiwi) (Yangtao) & (at1g05010 : 442.0) Encodes 1-aminocyclopropane-1-carboxylate oxidase; ethylene-forming enzyme (EFE); FUNCTIONS IN: 1-aminocyclopropane-1-carboxylate oxidase activity; INVOLVED IN: response to fungus, ethylene biosynthetic proc…	572.655	386.8	138.61	-0.566078	0.00115171	0.0145471	not changed	-2.04663	1.18e-22	5.51e-19	down
ethylene synthesis	Zj.jz017079235	ACO3	(at2g19590 : 457.0) encodes a protein whose sequence is similar to 1-aminocyclopropane-1-carboxylate oxidase; ACC oxidase 1 (ACO1); CONTAINS InterPro DOMAIN/s: Oxoglutarate/iron-dependent oxygenase (InterPro:IPR005123); BEST Arabidopsis thaliana protein match is: 2-oxoglutarate (2OG) and Fe(II)-dependent oxygenase superfamily protein (TAIR:AT1G12010.1); Has 7815 Blast hits to 7777 proteins in 927…	13.795	52.5	13.85	1.92817	1.13e-24	8.67e-22	up	0.00574052	0.971175	1	not changed
ethylene signal transduction	Zj.jz001627227	ERS2	(at2g40940 : 901.0) Ethylene receptor, subfamily 1. Has histidine kinase activity.; ethylene response sensor 1 (ERS1); FUNCTIONS IN: ethylene binding, protein histidine kinase activity, receptor activity; INVOLVED IN: negative regulation of ethylene mediated signaling pathway; LOCATED IN: membrane; EXPRESSED IN: 22 plant structures; EXPRESSED DURING: 13 growth stages; CONTAINS InterPro DOMAIN/s: …	128.59	268.235	178.82	1.06072	7.93e-14	1.61e-11	up	0.47573	0.01274	0.184809	not changed
ethylene signal transduction	Zj.jz028715030	ETR2	(at3g23150 : 889.0) Involved in ethylene perception in Arabidopsis; ethylene response 2 (ETR2); FUNCTIONS IN: ethylene binding, protein histidine kinase activity, receptor activity, glycogen synthase kinase 3 activity; INVOLVED IN: negative regulation of ethylene mediated signaling pathway; LOCATED IN: endomembrane system, endoplasmic reticulum membrane, membrane; EXPRESSED IN: 22 plant structure…	142.65	238.57	334.29	0.741933	1.43e-08	9.99e-07	not changed	1.22862	1.04e-11	5.94e-09	up
ethylene signal transduction-modulation	Zj.jz019851103	EBF2	(at2g25490 : 625.0) Encodes an F-box protein involved in the ubiquitin/proteasome-dependent proteolysis of EIN3.; EIN3-binding F box protein 1 (EBF1); CONTAINS InterPro DOMAIN/s: F-box domain, cyclin-like (InterPro:IPR001810), F-box domain, Skp2-like (InterPro:IPR022364), Leucine-rich repeat, cysteine-containing subtype (InterPro:IPR006553); BEST Arabidopsis thaliana protein match is: EIN3-bindin…	60.805	133.265	51.68	1.13204	2.24417e-17	6.45809e-15	up	-0.234584	0.229497	0.735451	not changed
GA
gibberelin synthesis	Zj.jz041667045	KAO	(at1g05160 : 725.0) Encodes an ent-kaurenoic acid hydroxylase, a member of the CYP88A cytochrome p450 family.; "cytochrome P450, family 88, subfamily A, polypeptide 3" (CYP88A3); CONTAINS InterPro DOMAIN/s: Cytochrome P450, B-class (InterPro:IPR002397), Cytochrome P450 (InterPro:IPR001128), Cytochrome P450, conserved site (InterPro:IPR017972); BEST Arabidopsis thaliana protein match is: ent-kaure…	9.415	22.8	15.7	1.276	5.25e-12	7.55e-10	up	0.737732	0.0112464	0.170246	not changed
gibberelin synthesis	Zj.jz001403002	KAO	(at1g05160 : 508.0) Encodes an ent-kaurenoic acid hydroxylase, a member of the CYP88A cytochrome p450 family.; "cytochrome P450, family 88, subfamily A, polypeptide 3" (CYP88A3); CONTAINS InterPro DOMAIN/s: Cytochrome P450, B-class (InterPro:IPR002397), Cytochrome P450 (InterPro:IPR001128), Cytochrome P450, conserved site (InterPro:IPR017972); BEST Arabidopsis thaliana protein match is: ent-kaure…	77.71	118.945	8.57	0.614122	0.0197022	0.122549	not changed	-3.18073	3.47e-16	5.41e-13	down
gibberelin synthesis	Zj.jz041763136	GA20ox	(at1g52820 : 470.0) 2-oxoglutarate (2OG) and Fe(II)-dependent oxygenase superfamily protein; FUNCTIONS IN: oxidoreductase activity; EXPRESSED IN: root; CONTAINS InterPro DOMAIN/s: Oxoglutarate/iron-dependent oxygenase (InterPro:IPR005123); BEST Arabidopsis thaliana protein match is: 2-oxoglutarate (2OG) and Fe(II)-dependent oxygenase superfamily protein (TAIR:AT4G03070.1); Has 7837 Blast hits to …	1.23	0.31	2.3	-1.98832	0.00168849	0.0195112	down	0.902976	0.115627	0.57234	not changed
gibberelin synthesis	Zj.jz037529002	GA20ox	(at1g52800 : 269.0) 2-oxoglutarate (2OG) and Fe(II)-dependent oxygenase superfamily protein; FUNCTIONS IN: oxidoreductase activity; LOCATED IN: cellular_component unknown; EXPRESSED IN: stem, root; CONTAINS InterPro DOMAIN/s: Oxoglutarate/iron-dependent oxygenase (InterPro:IPR005123); BEST Arabidopsis thaliana protein match is: 2-oxoglutarate (2OG) and Fe(II)-dependent oxygenase superfamily prote…	80.45	20.21	127.61	-1.99302	3.9e-25	3.22e-22	down	0.665577	0.000218741	0.0113055	not changed
gibberelin degradation	Zj.jz034557218	GA2ox	(q9xhm5|g2ox2_pea : 384.0) Gibberellin 2-beta-dioxygenase 2 (EC 1.14.11.13) (Gibberellin 2-beta-hydroxylase 2) (Gibberellin 2-oxidase 2) (GA 2-oxidase 2) - Pisum sativum (Garden pea) & (at1g47990 : 338.0) Encodes a gibberellin 2-oxidase that acts on C19 gibberellins. AtGA2OX4 expression is responsive to cytokinin and KNOX activities.; gibberellin 2-oxidase 4 (GA2OX4); FUNCTIONS IN: C-19 gibberell…	0.275	1.535	0.19	2.48074	0.000451191	0.00689487	up	-0.533432	0.776001	1	not changed
gibberelin signal transduction	Zj.jz004979072	DELLA	(at1g14920 : 409.0) Similar to a putative transcription factor and transcriptional coactivators. Repressor of GA responses and involved in gibberellic acid mediated signaling. Member of the DELLA proteins that restrain the cell proliferation and expansion that drives plant growth. The protein undergoes degradation in response to GA via the 26S proteasome. GAI may be involved in reducing ROS accum…	9.855	3.065	16.79	-1.68497	3e-07	1.41e-05	down	0.768674	0.0149229	0.201168	not changed
IAA
auxin synthesis	Zj.jz044581006	TAA3	(gnl|cdd|68439 : 494.0) no description available & (at1g34060 : 489.0) Pyridoxal phosphate (PLP)-dependent transferases superfamily protein; FUNCTIONS IN: carbon-sulfur lyase activity, pyridoxal phosphate binding, catalytic activity; LOCATED IN: endomembrane system; CONTAINS InterPro DOMAIN/s: Pyridoxal phosphate-dependent transferase, major domain (InterPro:IPR015424), EGF-like, alliinase (Inter…	22.205	15.455	3.01	-0.522811	0.0624857	0.269756	not changed	-3.88305	5.1496e-19	1.50709e-15	down
auxin conjugation	Zj.jz043973001	GH3	(at2g14960 : 960.0) encodes a protein similar to IAA-amido synthases. Lines carrying an insertion in this gene are hypersensitive to auxin.; GH3.1; CONTAINS InterPro DOMAIN/s: GH3 auxin-responsive promoter (InterPro:IPR004993); BEST Arabidopsis thaliana protein match is: Auxin-responsive GH3 family protein (TAIR:AT4G37390.1); Has 1628 Blast hits to 1412 proteins in 230 species: Archae - 1; Bacter…	13.735	9.27	3.81	-0.567216	0.0349079	0.181299	not changed	-2.84999	1.43893e-05	0.00131088	down
Cytokinin
cytokinin synthesis	Zj.jz043523077	CYP735A	(at5g24910 : 463.0) member of CYP714A; "cytochrome P450, family 714, subfamily A, polypeptide 1" (CYP714A1); FUNCTIONS IN: electron carrier activity, monooxygenase activity, iron ion binding, oxygen binding, heme binding; INVOLVED IN: oxidation reduction; LOCATED IN: endomembrane system; EXPRESSED IN: 10 plant structures; EXPRESSED DURING: 4 anthesis, F mature embryo stage, petal differentiation …	2.675	0.34	4.22	-2.97593	2.42998e-07	1.17728e-05	down	0.657704	0.249075	0.760112	not changed
cytokinin synthesis	Zj.jz008869058	LOG	(at5g11950 : 364.0) Encodes a protein of unknown function. It has been crystallized and shown to be structurally almost identical to the protein encoded by At2G37210.; Putative lysine decarboxylase family protein; CONTAINS InterPro DOMAIN/s: Conserved hypothetical protein CHP00730 (InterPro:IPR005269); BEST Arabidopsis thaliana protein match is: lysine decarboxylase family protein (TAIR:AT2G37210…	4.815	2.005	5.34	-1.26393	0.000210194	0.00376349	down	0.149304	0.703323	1	not changed
cytokinin signal transduction	Zj.jz037921011	AHP	(at3g21510 : 183.0) Encodes AHP1, one of the six Arabidopsis thaliana histidine phosphotransfer proteins (AHPs). AHPs function as redundant positive regulators of cytokinin signaling. Members of the AHP gene family include: AT3G21510 (AHP1), AT3G29350 (AHP2), AT5G39340 (AHP3), AT3G16360 (AHP4), AT1G03430 (AHP5) and AT1G80100 (AHP6).; histidine-containing phosphotransmitter 1 (AHP1); CONTAINS Inte…	4.775	2.375	6.65	-1.00757	0.0014259	0.0170203	down	0.477854	0.219303	0.723785	not changed
