# Supplementary material for: Transcript analyses reveal a comprehensive role of abscisic acid in modulating fruit ripening in Chinese jujube
Source: BMC Plant Biol. 2019 May 8;19:189. doi: 10.1186/s12870-019-1802-2 (PMC6505321; doi:10.1186/s12870-019-1802-2)
Supplement: Supplementary file 7 — DEGs related to transcription factors involved in ripening regulation. (XLSX 27 kb) [file 12870_2019_1802_MOESM7_ESM.xlsx]

## Sheet: Sheet1
Additional file 7 DEGs related to transcription factors involved in ripening regulation
					RPKM			CK vs ABA				CK vs NDGA
Class	Gene ID	Name	Homology and description		CK	ABA	NDGA	log2 (ABA/CK)	P value	FDR	up/down	log2 (NDGA/CK)	P value	FDR	up/down
AP2/ERF
RNA.regulation of transcription.AP2/EREBP, APETALA2/Ethylene-responsive element binding protein family	Zj.jz044531026	ERF34	(q40479|erf2_tobac : 186.0) Ethylene-responsive transcription factor 2 (Ethylene-responsive element-binding factor 2) (EREBP-2) (NtERF2) - Nicotiana tabacum (Common tobacco) & (at4g17500 : 165.0) Encodes a member of the ERF (ethylene response factor) subfamily B-3 of ERF/AP2 transcription factor family (ATERF-1). The protein contains one AP2 domain. There are 18 members in this subfamily includin…		2.72	0.81	4.86	-1.74761	1.45863e-05	0.000404543	down	0.83735	0.0621988	0.431554	not changed
RNA.regulation of transcription.AP2/EREBP, APETALA2/Ethylene-responsive element binding protein family	Zj.jz034557065	ERF52	(at3g16770 : 126.0) Encodes a member of the ERF (ethylene response factor) subfamily B-2 of the plant specific ERF/AP2 transcription factor family (RAP2.3). The protein contains one AP2 domain. There are 5 members in this subfamily including RAP2.2 AND RAP2.12.It is localized to the nucleus and acts as a transcriptional activator through the GCC-box. It has been identified as a suppressor of Bax-…	at3g16770	8.855	2.365	23.09	-1.90465	5.72754e-09	4.48532e-07	down	1.3827	2.15211e-05	0.001806	up
RNA.regulation of transcription.AP2/EREBP, APETALA2/Ethylene-responsive element binding protein family	Zj.jz042635005	ERF33	(at4g17500 : 212.0) Encodes a member of the ERF (ethylene response factor) subfamily B-3 of ERF/AP2 transcription factor family (ATERF-1). The protein contains one AP2 domain. There are 18 members in this subfamily including ATERF-1, ATERF-2, AND ATERF-5.; ethylene responsive element binding factor 1 (ERF-1); CONTAINS InterPro DOMAIN/s: DNA-binding, integrase-type (InterPro:IPR016177), Pathogenes…	at4g17500	12.3	53.195	11.55	2.11263	2.55499e-16	6.85684e-14	up	-0.0907655	0.778873	1	not changed
RNA.regulation of transcription.AP2/EREBP, APETALA2/Ethylene-responsive element binding protein family	Zj.jz044537132	DREB1	(at5g25810 : 96.7) encodes a member of the DREB subfamily A-4 of ERF/AP2 transcription factor family (TINY). The protein contains one AP2 domain. There are 17 members in this subfamily including TINY. Ectopic or overexpression of this gene in a Ds tagged line has reduced cell expansion. The expression of this gene is induced by ethylene and light and appears to stimulate cytokinin biosynthesis.; …	at5g25810	7.205	27.28	9.85	1.92077	3.83e-14	8.32e-12	up	0.451125	0.218496	0.72373	not changed
RNA.regulation of transcription.AP2/EREBP, APETALA2/Ethylene-responsive element binding protein family	Zj.jz044705012	ERF44	(original description: no original description)		1.405	3.205	1.79	1.18975	0.000970369	0.0126694	up	-0.650611	0.547764	0.949303	not changed
RNA.regulation of transcription.AP2/EREBP, APETALA2/Ethylene-responsive element binding protein family	Zj.jz001627224	ERF54	(at3g16770 : 117.0) Encodes a member of the ERF (ethylene response factor) subfamily B-2 of the plant specific ERF/AP2 transcription factor family (RAP2.3). The protein contains one AP2 domain. There are 5 members in this subfamily including RAP2.2 AND RAP2.12.It is localized to the nucleus and acts as a transcriptional activator through the GCC-box. It has been identified as a suppressor of Bax-…	at3g16770	41.88	38.65	104.87	-0.115793	0.422992	0.761877	not changed	1.32427	3.53608e-13	2.67065e-10	up
bHLH
RNA.regulation of transcription.bHLH,Basic Helix-Loop-Helix family	Zj.jz015029086		(at5g50915 : 169.0) basic helix-loop-helix (bHLH) DNA-binding superfamily protein; FUNCTIONS IN: DNA binding, sequence-specific DNA binding transcription factor activity; INVOLVED IN: response to gibberellin stimulus; LOCATED IN: nucleus; EXPRESSED IN: 23 plant structures; EXPRESSED DURING: 13 growth stages; CONTAINS InterPro DOMAIN/s: Helix-loop-helix DNA-binding domain (InterPro:IPR001092), Hel…	at5g50915	102.195	93.5	46.89	-0.128286	0.412829	0.753624	not changed	-2.12397	4.71322e-07	7.45612e-05	down
RNA.regulation of transcription.bHLH,Basic Helix-Loop-Helix family	Zj.jz016733025		(at1g09530 : 105.0) Transcription factor interacting with photoreceptors phyA and phyB. Forms a ternary complex in vitro with G-box element of the promoters of LHY, CCA1. Acts as a negative regulator of phyB signalling. It degrades rapidly after irradiation of dark grown seedlings in a process controlled by phytochromes. Does not play a significant role in controlling light input and function of …	at1g09530	5.7	4.41	1.38	-0.370183	0.2165	0.553256	not changed	-3.04629	5.88187e-05	0.00399166	down
RNA.regulation of transcription.bHLH,Basic Helix-Loop-Helix family	Zj.jz031003007		(at2g16910 : 360.0) Encodes a basic helix-loop helix transcription factor involved in tapetal cell development. Loss of function mutations are male sterile. AMS binds to a region termed the E box of target gene promoters.; ABORTED MICROSPORES (AMS); FUNCTIONS IN: DNA binding, sequence-specific DNA binding transcription factor activity; INVOLVED IN: tapetal layer development, regulation of transcr…	at2g16910	0.305	0.115	1.82	-1.40718	0.187524	0.515545	not changed	1.57706	0.000635593	0.0251796	up
RNA.regulation of transcription.bHLH,Basic Helix-Loop-Helix family	Zj.jz042793020		(at3g26744 : 310.0) Encodes a MYC-like bHLH transcriptional activator that binds specifically to the MYC recognition sequences in the CBF3 promoter. Mutants are defective in cold-regulated gene expression. Cold stress triggers protein degradation of nuclear GFPICE1 protein, and the RING finger protein HOS1 is required. Sumoylation of ICE1 controls CBF3/DREB1A expression and freezing tolerance.; I…	at3g26744	4.78	2.31	5.44	-1.04912	0.000660138	0.00935304	down	-0.813404	0.643469	0.985458	not changed
RNA.regulation of transcription.bHLH,Basic Helix-Loop-Helix family	Zj.jz042921104		(at1g26945 : 89.0) Encodes a basic helix-loop-helix (bHLH) protein involved in blue/far-red light signaling. Physically interacts with HFR1 and negatively regulates its activity.; KIDARI (KDR); FUNCTIONS IN: transcription regulator activity; INVOLVED IN: response to light stimulus; LOCATED IN: nucleus, chloroplast; CONTAINS InterPro DOMAIN/s: Helix-loop-helix DNA-binding domain (InterPro:IPR00109…	at1g26945	93.595	30.475	154.45	-1.61881	4.28377e-08	2.54522e-06	down	-0.277363	0.0454553	0.371983	not changed
bZIP
RNA.regulation of transcription.bZIP transcription factor family	Zj.jz013737047		(at3g17609 : 110.0) Encodes a homolog of HY5 (HYH). Involved in phyB signaling pathway.; HY5-homolog (HYH); CONTAINS InterPro DOMAIN/s: Basic-leucine zipper (bZIP) transcription factor (InterPro:IPR004827), bZIP transcription factor, bZIP-1 (InterPro:IPR011616); BEST Arabidopsis thaliana protein match is: Basic-leucine zipper (bZIP) transcription factor family protein (TAIR:AT5G11260.1); Has 1702…	at3g17609	1.565	0.38	1.28	-2.04209	0.000122092	0.00238639	down	-1.29002	0.666076	0.985458	not changed
RNA.regulation of transcription.bZIP transcription factor family	Zj.jz037039133	ABF	(at3g49760 : 92.0) basic leucine-zipper 5 (bZIP5); FUNCTIONS IN: DNA binding, sequence-specific DNA binding transcription factor activity; INVOLVED IN: regulation of transcription, DNA-dependent; LOCATED IN: nucleus; EXPRESSED IN: root stele, pericycle, root, primary root elongation zone, primary root differentiation zone; CONTAINS InterPro DOMAIN/s: Basic-leucine zipper (bZIP) transcription fact…	at3g49760	16.865	7.195	20.12	-1.22897	3.83946e-07	1.75345e-05	down	-0.745402	0.367892	0.848926	not changed
Zinc finger family
RNA.regulation of transcription.C2C2(Zn) CO-like, Constans-like zinc finger family	Zj.jz038707050		(at4g27310 : 111.0) B-box type zinc finger family protein; FUNCTIONS IN: sequence-specific DNA binding transcription factor activity, zinc ion binding; INVOLVED IN: regulation of transcription; LOCATED IN: intracellular; CONTAINS InterPro DOMAIN/s: Zinc finger, B-box (InterPro:IPR000315); BEST Arabidopsis thaliana protein match is: B-box type zinc finger family protein (TAIR:AT5G54470.1); Has 180…	at4g27310	18.3	31.305	7.26	0.774549	0.000136494	0.00262917	not changed	-2.3338	0.00012662	0.00731991	down
RNA.regulation of transcription.C2C2(Zn) CO-like, Constans-like zinc finger family	Zj.jz042849020		(at4g15248 : 83.6) B-box type zinc finger family protein; FUNCTIONS IN: zinc ion binding; INVOLVED IN: biological_process unknown; LOCATED IN: intracellular; CONTAINS InterPro DOMAIN/s: Zinc finger, B-box (InterPro:IPR000315); BEST Arabidopsis thaliana protein match is: B-box type zinc finger family protein (TAIR:AT3G21890.1); Has 35333 Blast hits to 34131 proteins in 2444 species: Archae - 798; …	at4g15248	5.36	6.57	1.09	0.29366	0.312785	0.662076	not changed	-3.2979	2.79637e-05	0.00223452	down
RNA.regulation of transcription.C2C2(Zn) DOF zinc finger family	Zj.jz038181028		(gnl|cdd|66392 : 118.0) no description available & (at1g21340 : 112.0) Dof-type zinc finger DNA-binding family protein; CONTAINS InterPro DOMAIN/s: Zinc finger, Dof-type (InterPro:IPR003851); BEST Arabidopsis thaliana protein match is: Dof-type zinc finger DNA-binding family protein (TAIR:AT3G52440.1); Has 1085 Blast hits to 1080 proteins in 56 species: Archae - 0; Bacteria - 0; Metazoa - 0; Fung…		11.69	13.325	1.09	0.188861	0.555518	0.861977	not changed	-4.42287	5.61886e-09	1.60432e-06	down
RNA.regulation of transcription.C2C2(Zn) GATA transcription factor family	Zj.jz017079223		(at4g26150 : 111.0) Encodes a member of the GATA factor family of zinc finger transcription factors.; cytokinin-responsive gata factor 1 (CGA1); CONTAINS InterPro DOMAIN/s: Zinc finger, NHR/GATA-type (InterPro:IPR013088), Zinc finger, GATA-type (InterPro:IPR000679); BEST Arabidopsis thaliana protein match is: GATA type zinc finger transcription factor family protein (TAIR:AT5G56860.1); Has 1630 B…	at4g26150	0.145	0.001	3.81	-7.17991	0.0132781	0.0925187	not changed	3.71567	2.21164e-11	1.12568e-08	up
RNA.regulation of transcription.C2C2(Zn) GATA transcription factor family	Zj.jz028519044		(at3g54810 : 137.0) Encodes a protein containing a GATA type zinc finger domain that is expressed in the embryo axis and involved in germination. Mutants have a reduced rate of germination even when stratified.; BLUE MICROPYLAR END 3 (BME3); CONTAINS InterPro DOMAIN/s: Zinc finger, NHR/GATA-type (InterPro:IPR013088), Transcription factor, GATA, plant (InterPro:IPR016679), Zinc finger, GATA-type (…	at3g54810	10.175	23.585	20.31	1.21284	1.22406e-07	6.36965e-06	up	-0.00283855	0.0002681	0.0131843	not changed
RNA.regulation of transcription.C2C2(Zn) GATA transcription factor family	Zj.jz037267016		(at3g21175 : 158.0) member of a novel family of plant-specific GATA-type transcription factors.; ZIM-like 1 (ZML1); FUNCTIONS IN: sequence-specific DNA binding transcription factor activity; EXPRESSED IN: 23 plant structures; EXPRESSED DURING: 13 growth stages; CONTAINS InterPro DOMAIN/s: Tify (InterPro:IPR010399), CCT domain (InterPro:IPR010402); BEST Arabidopsis thaliana protein match is: ZIM-L…	at3g21175	31.455	28.475	18.52	-0.143594	0.354194	0.701601	not changed	-1.76421	0.000689798	0.0268276	down
RNA.regulation of transcription.C2H2 zinc finger family	Zj.jz006119044		(at1g75710 : 459.0) C2H2-like zinc finger protein; FUNCTIONS IN: sequence-specific DNA binding transcription factor activity, zinc ion binding, nucleic acid binding; LOCATED IN: intracellular; EXPRESSED IN: 22 plant structures; EXPRESSED DURING: 13 growth stages; CONTAINS InterPro DOMAIN/s: Zinc finger, C2H2-like (InterPro:IPR015880), Zinc finger, C2H2-type (InterPro:IPR007087); BEST Arabidopsis …	at1g75710	1.72	3.59	3.36	1.06158	0.00300104	0.0306982	up	-0.0339473	0.0681335	0.449608	not changed
RNA.regulation of transcription.C2H2 zinc finger family	Zj.jz035687008		(at3g07940 : 439.0) Calcium-dependent ARF-type GTPase activating protein family; FUNCTIONS IN: ARF GTPase activator activity, zinc ion binding; INVOLVED IN: regulation of ARF GTPase activity; LOCATED IN: cellular_component unknown; EXPRESSED IN: 18 plant structures; EXPRESSED DURING: 11 growth stages; CONTAINS InterPro DOMAIN/s: Arf GTPase activating protein (InterPro:IPR001164), C2 membrane targ…	at3g07940	51.935	63.09	31.41	0.280704	0.0590445	0.259109	not changed	-1.72548	0.000862454	0.0317994	down
RNA.regulation of transcription.C2H2 zinc finger family	Zj.jz041823042		(at1g66140 : 166.0) Encodes a zinc finger protein containing only a single zinc finger.; zinc finger protein 4 (ZFP4); FUNCTIONS IN: sequence-specific DNA binding transcription factor activity, zinc ion binding, nucleic acid binding; INVOLVED IN: regulation of transcription; LOCATED IN: intracellular; EXPRESSED IN: 14 plant structures; EXPRESSED DURING: 8 growth stages; CONTAINS InterPro DOMAIN/s…	at1g66140	8.485	4.15	12.12	-1.0318	6.12316e-05	0.00136302	down	-0.485597	0.102745	0.543387	not changed
HB
RNA.regulation of transcription.HB,Homeobox transcription factor family	Zj.jz006473038		(at2g46680 : 159.0) encodes a putative transcription factor that contains a homeodomain closely linked to a leucine zipper motif. Transcript is detected in all tissues examined. Is transcriptionally regulated in an ABA-dependent manner and may act in a signal transduction pathway which mediates a drought response.; homeobox 7 (HB-7); FUNCTIONS IN: transcription activator activity, sequence-specif…	at2g46680	131.325	158.885	71.51	0.274841	0.135259	0.429982	not changed	-1.87692	0.000888183	0.0324415	down
RNA.regulation of transcription.HB,Homeobox transcription factor family	Zj.jz029235034		(at4g00730 : 977.0) Encodes a homeodomain protein of the HD-GLABRA2 group. Involved in the accumulation of anthocyanin and in root development; ANTHOCYANINLESS 2 (ANL2); FUNCTIONS IN: transcription regulator activity, sequence-specific DNA binding transcription factor activity; INVOLVED IN: root development, anthocyanin accumulation in tissues in response to UV light; LOCATED IN: nucleus; EXPRESS…	at4g00730	12.8	3.66	22.32	-1.80623	1.84455e-12	2.87955e-10	down	-0.197807	0.0015741	0.0489422	not changed
RNA.regulation of transcription.HB,Homeobox transcription factor family	Zj.jz039989051		(at2g22430 : 169.0) Encodes a homeodomain leucine zipper class I (HD-Zip I) protein that is a target of the protein phosphatase ABI1 and regulates hormone responses in Arabidopsis.; homeobox protein 6 (HB6); FUNCTIONS IN: protein binding, sequence-specific DNA binding, DNA binding, transcription activator activity, sequence-specific DNA binding transcription factor activity; INVOLVED IN: response…	at2g22430	4.01	1.87	4.73	-1.10056	0.00281963	0.0292431	down	-0.761762	0.601241	0.972159	not changed
RNA.regulation of transcription.HB,Homeobox transcription factor family	Zj.jz043799010		(at5g46880 : 777.0) homeobox-7 (HB-7); FUNCTIONS IN: DNA binding, sequence-specific DNA binding transcription factor activity; INVOLVED IN: regulation of transcription, DNA-dependent, regulation of transcription; LOCATED IN: nucleus; EXPRESSED IN: 22 plant structures; EXPRESSED DURING: 6 growth stages; CONTAINS InterPro DOMAIN/s: Homeobox (InterPro:IPR001356), Homeobox, conserved site (InterPro:I…	at5g46880	0.74	0.145	1.15	-2.35147	0.00436598	0.0409107	down	-0.363963	0.393305	0.865456	not changed
HSF
RNA.regulation of transcription.HSF,Heat-shock transcription factor family	Zj.jz004979138		(at3g24520 : 249.0) member of Heat Stress Transcription Factor (Hsf) family; heat shock transcription factor C1 (HSFC1); FUNCTIONS IN: DNA binding, sequence-specific DNA binding transcription factor activity; INVOLVED IN: regulation of transcription, DNA-dependent; LOCATED IN: nucleus; EXPRESSED IN: 14 plant structures; EXPRESSED DURING: LP.06 six leaves visible, LP.04 four leaves visible, 4 anth…	at3g24520	27.6	13.665	26.35	-1.01418	5.14165e-09	4.1073e-07	down	-1.06687	0.777552	1	not changed
MYB
RNA.regulation of transcription.MYB domain transcription factor family	Zj.jz004979253		(at2g36890 : 236.0) "Putative homolog of the Blind gene in tomato. Together with RAX1 and RAX3 belong to the class R2R3 MYB genes; encoded by the Myb-like transcription factor MYB38, regulates axillary meristem formation. "; REGULATOR OF AXILLARY MERISTEMS 2 (RAX2); CONTAINS InterPro DOMAIN/s: SANT, DNA-binding (InterPro:IPR001005), Homeodomain-like (InterPro:IPR009057), Myb, DNA-binding (InterPr…	at2g36890	3.81	1.72	4.96	-1.14738	0.00184908	0.0210211	down	-0.619451	0.41147	0.880331	not changed
RNA.regulation of transcription.MYB domain transcription factor family	Zj.jz005919060		(at3g13540 : 242.0) Encodes a member of the MYB family of transcriptional regulators. MYB5 act as a negative regulator of trichome branching and play a role in the correct formation of the seed coat and possibly the formation the underlying endosperm layers. Loss of function mutations have defects in seed coat mucilage and columella cells as well as trichome defects (smaller and reduced number of…	at3g13540	19.725	9.565	24.95	-1.04419	1.03404e-05	0.000301195	down	-0.660985	0.190418	0.689096	not changed
RNA.regulation of transcription.MYB domain transcription factor family	Zj.jz008869110		(p10290|mybc_maize : 199.0) Anthocyanin regulatory C1 protein - Zea mays (Maize) & (at2g16720 : 190.0) Encodes a member of MYB3R- and R2R3- type MYB- encoding genes; myb domain protein 7 (MYB7); CONTAINS InterPro DOMAIN/s: SANT, DNA-binding (InterPro:IPR001005), Homeodomain-like (InterPro:IPR009057), Myb, DNA-binding (InterPro:IPR014778), HTH transcriptional regulator, Myb-type, DNA-binding (Inte…	p10290|my	1.465	0.385	1.47	-1.92797	9.37389e-05	0.00192515	down	-0.995085	0.976969	1	not changed
RNA.regulation of transcription.MYB domain transcription factor family	Zj.jz019661008		(at2g02820 : 434.0) Encodes a putative transcription factor (MYB88), involved in stomata development, double loss of MYB88 and FLP (MYB124) activity results in a failure of guard mother cells (GMCs) to adopt the guard cell fate, thus they continue to divide resulting in abnormal stomata consisting of clusters of numerous guard cell-like cells. This phenotype is enhanced in double mutants over the…	at2g02820	8.76	3.945	7.8	-1.15091	2.25471e-05	0.000595069	down	-1.16746	0.673223	0.988097	not changed
RNA.regulation of transcription.MYB domain transcription factor family	Zj.jz022481098		(at5g02320 : 241.0) Encodes a putative c-MYB-like transcription factor of the MYB3R factor gene family (MYB3R5).; myb domain protein 3r-5 (MYB3R-5); FUNCTIONS IN: DNA binding, sequence-specific DNA binding transcription factor activity; INVOLVED IN: regulation of transcription, DNA-dependent, regulation of transcription; LOCATED IN: chloroplast; CONTAINS InterPro DOMAIN/s: SANT, DNA-binding (Inte…	at5g02320	17.535	9.645	0.29	-0.862384	0.00957879	0.0732453	not changed	-6.91804	6.9482e-18	1.62678e-14	down
RNA.regulation of transcription.MYB domain transcription factor family	Zj.jz043819011		(at1g22640 : 233.0) MYB-type transcription factor (MYB3) that represses phenylpropanoid biosynthesis gene expression; myb domain protein 3 (MYB3); CONTAINS InterPro DOMAIN/s: SANT, DNA-binding (InterPro:IPR001005), Homeodomain-like (InterPro:IPR009057), Myb, DNA-binding (InterPro:IPR014778), HTH transcriptional regulator, Myb-type, DNA-binding (InterPro:IPR017930), Homeodomain-related (InterPro:I…	at1g22640	7.565	3.735	15.16	-1.01823	0.000401293	0.00630585	down	0.00285777	0.00114993	0.0385721	not changed
RNA.regulation of transcription.MYB domain transcription factor family	Zj.jz044713001		(at1g22640 : 124.0) MYB-type transcription factor (MYB3) that represses phenylpropanoid biosynthesis gene expression; myb domain protein 3 (MYB3); CONTAINS InterPro DOMAIN/s: SANT, DNA-binding (InterPro:IPR001005), Homeodomain-like (InterPro:IPR009057), Myb, DNA-binding (InterPro:IPR014778), HTH transcriptional regulator, Myb-type, DNA-binding (InterPro:IPR017930), Homeodomain-related (InterPro:I…	at1g22640	1.17	0.225	6.4	-2.37851	2.97902e-05	0.000747415	down	1.45156	2.87215e-07	5.05606e-05	up
RNA.regulation of transcription.MYB-related transcription factor family	Zj.jz014311034		(at1g18330 : 143.0) EARLY-PHYTOCHROME-RESPONSIVE1; EARLY-PHYTOCHROME-RESPONSIVE1 (EPR1); CONTAINS InterPro DOMAIN/s: SANT, DNA-binding (InterPro:IPR001005), Homeodomain-like (InterPro:IPR009057), Myb, DNA-binding (InterPro:IPR014778), HTH transcriptional regulator, Myb-type, DNA-binding (InterPro:IPR017930), Myb-like DNA-binding domain, SHAQKYF class (InterPro:IPR006447); BEST Arabidopsis thalian…	at1g18330	44.005	40.775	27.92	-0.109983	0.437818	0.771869	not changed	-1.65637	0.00149921	0.0470524	down
NAC
RNA.regulation of transcription.NAC domain transcription factor family	Zj.jz007373078		(at4g28530 : 276.0) NAC domain containing protein 74 (NAC074); FUNCTIONS IN: sequence-specific DNA binding transcription factor activity; INVOLVED IN: multicellular organismal development, regulation of transcription; LOCATED IN: cellular_component unknown; EXPRESSED IN: 18 plant structures; EXPRESSED DURING: 13 growth stages; CONTAINS InterPro DOMAIN/s: No apical meristem (NAM) protein (InterPro…	at4g28530	20.4	67.865	31.5	1.7341	6.17259e-28	6.70147e-25	up	-0.373217	0.00491476	0.102266	not changed
WRKY
RNA.regulation of transcription.WRKY domain transcription factor family	Zj.jz015029046		(at5g13080 : 152.0) WRKY75 is one of several transcription factors induced during Pi deprivation. It is nuclear localized and regulated differentially during Pi starvation. RNAi mediated suppression of WRKY75 made the plants more susceptible to Pi stress as indicated by the higher accumulation of anthocyanin during Pi starvation.; WRKY DNA-binding protein 75 (WRKY75); CONTAINS InterPro DOMAIN/s: …	at5g13080	0.385	2.135	0.9	2.47131	2.63052e-06	9.07949e-05	up	0.225067	0.142518	0.622923	not changed
RNA.regulation of transcription.WRKY domain transcription factor family	Zj.jz034949026		(at4g04450 : 301.0) member of WRKY Transcription Factor; Group II-b; WRKY42; CONTAINS InterPro DOMAIN/s: DNA-binding WRKY (InterPro:IPR003657); BEST Arabidopsis thaliana protein match is: WRKY DNA-binding protein 31 (TAIR:AT4G22070.1); Has 3599 Blast hits to 3152 proteins in 220 species: Archae - 0; Bacteria - 6; Metazoa - 41; Fungi - 2; Plants - 3474; Viruses - 0; Other Eukaryotes - 76 (source: …	at4g04450	3.78	1.81	1.73	-1.0624	0.00374218	0.0365122	down	-2.12761	0.0420685	0.358685	not changed
RNA.regulation of transcription.WRKY domain transcription factor family	Zj.jz042571063		(at4g18170 : 164.0) member of WRKY Transcription Factor; Group II-c; WRKY DNA-binding protein 28 (WRKY28); CONTAINS InterPro DOMAIN/s: DNA-binding WRKY (InterPro:IPR003657), Transcription factor, WRKY group IIc (InterPro:IPR017396); BEST Arabidopsis thaliana protein match is: WRKY DNA-binding protein 8 (TAIR:AT5G46350.1); Has 1807 Blast hits to 1807 proteins in 277 species: Archae - 0; Bacteria -…	at4g18170	1.755	0.6	1.28	-1.54844	0.000593289	0.0085935	down	-1.45533	0.512952	0.936379	not changed
