# Supplementary material for: Transcript analyses reveal a comprehensive role of abscisic acid in modulating fruit ripening in Chinese jujube
Source: BMC Plant Biol. 2019 May 8;19:189. doi: 10.1186/s12870-019-1802-2 (PMC6505321; doi:10.1186/s12870-019-1802-2)
Supplement: Supplementary file 11 — Accession of clean reads submitted to sequence read archives (SRA) of NCBI. (XLSX 10 kb) [file 12870_2019_1802_MOESM11_ESM.xlsx]

## Sheet: Sheet1
Additional file 11 Accession of clean reads submitted to sequence read archives (SRA) of NCBI
Sample	Descitpion	Accession
d1CK2	control fruit (treated with water for 10min)	SRR7275257
d1CK3	control fruit (treated with water for 10min)	SRR7275256
d1ABA2	ABA treated fruit (treated with 50 mg L-1 ABA for 10 min) at 1st day after treatment	SRR7275255
d1ABA3	ABA treated fruit (treated with 50 mg L-1 ABA for 10 min) at 1st day after treatment	SRR7275254
d1NDGA1	NDGA treated fruit (treated with 50 mg L-1 NDGA for 10 min) at 1st day after treatment	SRR7275259
d1NDGA2	NDGA treated fruit (treated with 50 mg L-1 NDGA for 10 min) at 1st day after treatment	SRR7275258
